# Supplementary material for: Comparing the Influence of Wildfire and Prescribed Burns on Watershed Nitrogen Biogeochemistry Using 15N Natural Abundance in Terrestrial and Aquatic Ecosystem Components
Source: PLoS One. 2015 Apr 17;10(4):e0119560. doi: 10.1371/journal.pone.0119560 (PMC4401779; doi:10.1371/journal.pone.0119560)
Supplement: S1 Dataset — (XLS) [file pone.0119560.s001.xls]

## Sheet: explanation of column titles
site_no
site	site name abbreviation, see publication
trt	treatment, B=burned, U=unburned
type	W=Wildfire, Rx=prescribed burn
asp	Aspect
loc	loation within watershed
spp	Species; sp=spiraea, es= elk sedge, sb=snowberry, nb=ninebark; ga= galium, ca - circaea, r=rubus/ribes, cs=cornus; m=moss
year	collection time
season	PFY,=post-fire year (1/A,2/B,3/C)
habitat	rip=riparian, aqu=aquatic, in-stream
N15	delta 15N value in permil
NP	tissue N concentration, %
C13	delta 13C value in permil
CP	tissue C concentration, %
PNraw	for aquatic samples only (moss, biofilm), raw values for N,C concentrations; PN,PC are based on AFDM (ash free dry mass) measurements
PCraw
Nit	soil nitrate concentration, mg/kg dry soil
Amm	soil nitrate concentration, mg/kg dry soil
Nit w/neg values
SWCfresh	soil water content, based on dry soil
SWCdry	soil water content, based on fresh soil
NO3	streamwater nitrate concentration, micro g/L
NH4	streamwater ammonium concentration, micro g/L
ON	streamwater concentration of organic N, micro g/L
NRA	Nitrate reductase activity, micromol per gram dry weight per hour
A15Na	soil ammonium delta15N values, per mil

## Sheet: upslope veg
site_no	site	trt	type	asp	loc	spp	year	season	N15	NP	C13	CP
1	Ha	B	W	n	1	es	2004	A	NA	NA	NA	NA
1	Ha	B	W	n	2	es	2004	A	2.78518	2.21956	-28.8902	41.4846
1	Ha	B	W	s	1	es	2004	A	1.20528	1.54373	-26.8013	42.2514
1	Ha	B	W	s	2	es	2004	A	-1.22756	1.47421	-27.6245	39.3269
1	Ha	U	W	n	1	es	2004	A	-4.08106	1.2089	-30.0422	42.949
1	Ha	U	W	n	2	es	2004	A	-3.81998	1.3315	-31.4983	42.7839
1	Ha	U	W	s	1	es	2004	A	-4.27189	1.12832	-29.8045	41.9683
1	Ha	U	W	s	2	es	2004	A	-3.21352	1.07748	-30.2379	41.5757
2	Ca	B	W	n	1	es	2004	A	1.44413	3.16992	-28.1719	43.4723
2	Ca	B	W	n	2	es	2004	A	NA	NA	NA	NA
2	Ca	B	W	s	1	es	2004	A	0.412853	2.3256	-28.3931	43.0681
2	Ca	B	W	s	2	es	2004	A	NA	NA	NA	NA
2	Ca	U	W	n	1	es	2004	A	-3.32562	1.51175	-30.3119	42.1942
2	Ca	U	W	n	2	es	2004	A	-2.79135	1.55898	-29.036	41.5419
2	Ca	U	W	s	1	es	2004	A	0.00686241	1.2698	-28.7318	40.568
2	Ca	U	W	s	2	es	2004	A	-3.58475	1.54612	-28.8227	43.216
3	SF	B	W	n	1	es	2004	A	5.93414	1.95343	-27.9781	40.6954
3	SF	B	W	n	2	es	2004	A	3.4863	1.80194	-27.9284	39.3781
3	SF	B	W	s	1	es	2004	A	5.70677	2.32616	-27.814	37.0772
3	SF	B	W	s	2	es	2004	A	6.45407	2.60081	-27.454	40.8449
3	SF	U	W	n	1	es	2004	A	-1.86246	1.43162	-28.872	41.7589
3	SF	U	W	n	2	es	2004	A	-2.46999	1.17652	-27.4496	41.7919
3	SF	U	W	s	1	es	2004	A	-3.35057	1.20236	-28.0229	41.6738
3	SF	U	W	s	2	es	2004	A	-3.86675	1.10069	-28.9284	42.0943
4	DC	B	W	n	1	es	2004	B	1.52343	1.21263	-29.4992	43.0003
4	DC	B	W	n	2	es	2004	B	1.46858	1.13809	-30.3184	42.326
4	DC	B	W	s	1	es	2004	B	-0.571499	1.42498	-29.906	41.5049
4	DC	B	W	s	2	es	2004	B	-2.36306	2.2768	-28.4803	42.721
4	DC	U	W	n	1	es	2004	B	-1.75114	1.06325	-30.4971	40.3546
4	DC	U	W	n	2	es	2004	B	-1.41258	1.0623	-30.0565	41.5084
4	DC	U	W	s	1	es	2004	B	-2.44588	1.15426	-27.5463	43.9527
4	DC	U	W	s	2	es	2004	B	-1.6928	0.935695	-29.4037	41.3485
5	Da	B	Rx	n	1	es	2004	A	-3.23431	1.25842	-28.1915	39.9275
5	Da	B	Rx	n	2	es	2004	A	NA	NA	NA	NA
5	Da	B	Rx	s	1	es	2004	A	-0.376954	1.59194	-29.2649	41.0629
5	Da	B	Rx	s	2	es	2004	A	-1.07993	1.37159	-29.2234	39.9712
5	Da	U	Rx	n	1	es	2004	A	-1.75114	1.06325	-30.4971	40.3546
5	Da	U	Rx	n	2	es	2004	A	-1.41258	1.0623	-30.0565	41.5084
5	Da	U	Rx	s	1	es	2004	A	-2.44588	1.15426	-27.5463	43.9527
5	Da	U	Rx	s	2	es	2004	A	-1.6928	0.935695	-29.4037	41.3485
6	Si	B	Rx	n	1	es	2004	A	-2.61162	1.72723	-30.2126	41.1438
6	Si	B	Rx	n	2	es	2004	A	-2.93186	1.49249	-30.7223	26.2517
6	Si	B	Rx	s	1	es	2004	A	-1.27422	2.03654	-28.4278	43.0575
6	Si	B	Rx	s	2	es	2004	A	-4.71578	1.57333	-29.2639	41.0147
6	Si	U	Rx	n	1	es	2004	A	-3.24331	1.552	-31.1858	41.3853
6	Si	U	Rx	n	2	es	2004	A	-7.21205	1.44475	-29.972	40.6623
6	Si	U	Rx	s	1	es	2004	A	-0.220937	1.29183	-28.1646	40.6974
6	Si	U	Rx	s	2	es	2004	A	-3.60211	1.02975	-29.9224	39.4317
7	Pa	B	Rx	n	1	es	2004	A	-0.802129	1.61493	-28.8468	42.9489
7	Pa	B	Rx	n	2	es	2004	A	-1.40404	1.64612	-28.3153	42.5528
7	Pa	B	Rx	s	1	es	2004	A	-2.36165	1.60364	-27.952	41.913
7	Pa	B	Rx	s	2	es	2004	A	-1.8661	1.79473	-28.2472	41.1878
7	Pa	U	Rx	n	1	es	2004	A	-2.21007	1.10358	-28.3041	41.9668
7	Pa	U	Rx	n	2	es	2004	A	-1.91239	1.23066	-28.8482	41.3435
7	Pa	U	Rx	s	1	es	2004	A	-2.00579	1.10362	-30.0017	40.4861
7	Pa	U	Rx	s	2	es	2004	A	-1.48424	1.39501	-28.8239	44.258
1	Ha	B	W	n	1	nb	2004	A	0.673507	2.86734	-29.0142	46.6358
1	Ha	B	W	n	2	nb	2004	A	-0.174664	2.62171	-29.6759	46.1937
1	Ha	B	W	s	1	nb	2004	A	1.3697	2.88628	-29.1582	48.2321
1	Ha	B	W	s	2	nb	2004	A	-0.301269	2.49278	-27.9469	47.9818
1	Ha	U	W	n	1	nb	2004	A	-1.42563	1.74391	-31.2672	44.2935
1	Ha	U	W	n	2	nb	2004	A	-1.40617	2.06201	-30.8591	46.9076
1	Ha	U	W	s	1	nb	2004	A	-2.57287	1.90652	-30.5419	45.8821
1	Ha	U	W	s	2	nb	2004	A	-2.9957	2.05568	-30.8011	46.0457
2	Ca	B	W	n	1	nb	2004	A	NA	NA
2	Ca	B	W	n	2	nb	2004	A	NA	NA
2	Ca	B	W	s	1	nb	2004	A	NA	NA
2	Ca	B	W	s	2	nb	2004	A	NA	NA
2	Ca	U	W	n	1	nb	2004	A	NA	NA
2	Ca	U	W	n	2	nb	2004	A	NA	NA
2	Ca	U	W	s	1	nb	2004	A	NA	NA
2	Ca	U	W	s	2	nb	2004	A	NA	NA
3	SF	B	W	n	1	nb	2004	A	NA	NA
3	SF	B	W	n	2	nb	2004	A	NA	NA
3	SF	B	W	s	1	nb	2004	A	NA	NA
3	SF	B	W	s	2	nb	2004	A	NA	NA
3	SF	U	W	n	1	nb	2004	A	-0.141103	1.66742	-30.5803	43.9289
3	SF	U	W	n	2	nb	2004	A	-1.66103	1.74773	-30.9614	44.7447
3	SF	U	W	s	1	nb	2004	A	0.625589	1.56781	-30.4389	45.5022
3	SF	U	W	s	2	nb	2004	A	1.48428	1.33715	-30.1115	45.2311
4	DC	B	W	n	1	nb	2004	B	0.959287	2.0369	-29.437	46.9515
4	DC	B	W	n	2	nb	2004	B	-0.710164	1.60575	-30.9705	44.7377
4	DC	B	W	s	1	nb	2004	B	0.477363	2.08463	-30.3056	46.2497
4	DC	B	W	s	2	nb	2004	B	0.905014	2.11911	-30.2919	46.4861
4	DC	U	W	n	1	nb	2004	B	-0.850772	2.29708	-29.6879	45.1639
4	DC	U	W	n	2	nb	2004	B	-1.73012	1.22967	-28.9436	44.5757
4	DC	U	W	s	1	nb	2004	B	0.974087	1.59018	-28.2145	47.0305
4	DC	U	W	s	2	nb	2004	B	-0.530331	1.71126	-28.8733	44.7516
5	Da	B	Rx	n	1	nb	2004	A	2.1705	2.36326	-29.0984	47.1892
5	Da	B	Rx	n	2	nb	2004	A	2.50807	2.7927	-30.1137	47.7139
5	Da	B	Rx	s	1	nb	2004	A	1.21032	2.11434	-29.0892	47.7851
5	Da	B	Rx	s	2	nb	2004	A	0.703773	2.6971	-30.0134	46.6236
5	Da	U	Rx	n	1	nb	2004	A	-0.850772	2.29708	-29.6879	45.1639
5	Da	U	Rx	n	2	nb	2004	A	-1.73012	1.22967	-28.9436	44.5757
5	Da	U	Rx	s	1	nb	2004	A	0.974087	1.59018	-28.2145	47.0305
5	Da	U	Rx	s	2	nb	2004	A	-0.530331	1.71126	-28.8733	44.7516
6	Si	B	Rx	n	1	nb	2004	A	NA	NA
6	Si	B	Rx	n	2	nb	2004	A	NA	NA
6	Si	B	Rx	s	1	nb	2004	A	NA	NA
6	Si	B	Rx	s	2	nb	2004	A	NA	NA
6	Si	U	Rx	n	1	nb	2004	A	NA	NA
6	Si	U	Rx	n	2	nb	2004	A	NA	NA
6	Si	U	Rx	s	1	nb	2004	A	NA	NA
6	Si	U	Rx	s	2	nb	2004	A	NA	NA
7	Pa	B	Rx	n	1	nb	2004	A	0.957513	2.70098	-31.6266	44.1151
7	Pa	B	Rx	n	2	nb	2004	A	0.166113	2.55346	-30.5342	38.0159
7	Pa	B	Rx	s	1	nb	2004	A	0.989795	2.52414	-30.7646	42.3479
7	Pa	B	Rx	s	2	nb	2004	A	-0.102955	2.81997	-31.0679	44.3241
7	Pa	U	Rx	n	1	nb	2004	A	NA	NA
7	Pa	U	Rx	n	2	nb	2004	A	NA	NA
7	Pa	U	Rx	s	1	nb	2004	A	NA	NA
7	Pa	U	Rx	s	2	nb	2004	A	NA	NA
8	Sq	B	Rx	n	1	nb	2004	A	0.866926	2.71214	-29.8508	46.4772
8	Sq	B	Rx	n	2	nb	2004	A	0.715186	3.18897	-28.5845	47.1376
8	Sq	B	Rx	s	1	nb	2004	A	0.690199	3.33953	-27.7869	47.6121
8	Sq	B	Rx	s	2	nb	2004	A	2.58066	2.56737	-29.0753	47.5167
8	Sq	U	Rx	n	1	nb	2004	A	-1.44287	2.22405	-30.7773	47.1825
8	Sq	U	Rx	n	2	nb	2004	A	-0.661517	2.16158	-29.5365	44.838
8	Sq	U	Rx	s	1	nb	2004	A	0.188364	1.90515	-28.1176	49.2573
8	Sq	U	Rx	s	2	nb	2004	A	-0.174553	1.95779	-29.3161	47.2293
1	Ha	B	W	n	1	sb	2004	A	2.62531	2.11163	-27.5932	44.7182
1	Ha	B	W	n	2	sb	2004	A	3.05087	2.09729	-29.1998	42.8495
1	Ha	B	W	s	1	sb	2004	A	2.04724	2.06382	-27.3454	38.2576
1	Ha	B	W	s	2	sb	2004	A	2.29681	1.83189	-27.1084	46.0122
1	Ha	U	W	n	1	sb	2004	A	-1.70185	1.30271	-32.3014	41.5202
1	Ha	U	W	n	2	sb	2004	A	-2.14791	1.72435	-30.6367	43.1425
1	Ha	U	W	s	1	sb	2004	A	-3.53028	1.52337	-30.7263	44.3664
1	Ha	U	W	s	2	sb	2004	A	-3.73798	1.45801	-29.6322	43.963
2	Ca	B	W	n	1	sb	2004	A	NA	NA	NA	NA
2	Ca	B	W	n	2	sb	2004	A	NA	NA	NA	NA
2	Ca	B	W	s	1	sb	2004	A	NA	NA	NA	NA
2	Ca	B	W	s	2	sb	2004	A	1.19466	3.11523	-28.6831	45.81
2	Ca	U	W	n	1	sb	2004	A	NA	NA	NA	NA
2	Ca	U	W	n	2	sb	2004	A	-0.637764	2.4239	-29.6909	44.8788
2	Ca	U	W	s	1	sb	2004	A	0.817458	2.02976	-28.8282	41.8074
2	Ca	U	W	s	2	sb	2004	A	0.864802	3.157789337	-29.1189	46.1344
3	SF	B	W	n	1	sb	2004	A	3.71632	2.72936	-27.4135	45.4148
3	SF	B	W	n	2	sb	2004	A	NA	NA	NA	NA
3	SF	B	W	s	1	sb	2004	A	4.86416	2.76295	-28.3489	46.5389
3	SF	B	W	s	2	sb	2004	A	NA	NA	NA	NA
3	SF	U	W	n	1	sb	2004	A	-0.805664	1.63937	-28.6452	44.2765
3	SF	U	W	n	2	sb	2004	A	-1.48944	1.54551	-29.7415	44.0243
3	SF	U	W	s	1	sb	2004	A	-1.62815	1.28854	-28.6828	44.6097
3	SF	U	W	s	2	sb	2004	A	-0.246939	1.80388	-30.0881	47.046
4	DC	B	W	n	1	sb	2004	B	NA	NA	NA	NA
4	DC	B	W	n	2	sb	2004	B	NA	NA	NA	NA
4	DC	B	W	s	1	sb	2004	B	1.30914	1.87694	-29.6473	46.5651
4	DC	B	W	s	2	sb	2004	B	0.272649	1.75352	-29.3915	46.5974
4	DC	U	W	n	1	sb	2004	B	NA	NA	NA	NA
4	DC	U	W	n	2	sb	2004	B	NA	NA	NA	NA
4	DC	U	W	s	1	sb	2004	B	-1.30324	1.2173	-29.3897	44.6311
4	DC	U	W	s	2	sb	2004	B	-1.76647	1.32004	-30.3575	44.4621
5	Da	B	Rx	n	1	sb	2004	A	0.746359	1.55863	-29.4885	44.7425
5	Da	B	Rx	n	2	sb	2004	A	1.67842	1.81425	-29.9632	44.8559
5	Da	B	Rx	s	1	sb	2004	A	1.23642	1.7551	-28.514	45.6369
5	Da	B	Rx	s	2	sb	2004	A	1.14669	1.64812	-29.426	42.0044
5	Da	U	Rx	n	1	sb	2004	A	NA	NA	NA	NA
5	Da	U	Rx	n	2	sb	2004	A	NA	NA	NA	NA
5	Da	U	Rx	s	1	sb	2004	A	-1.30324	1.2173	-29.3897	44.6311
5	Da	U	Rx	s	2	sb	2004	A	-1.76647	1.32004	-30.3575	44.4621
6	Si	B	Rx	n	1	sb	2004	A	NA	NA	NA	NA
6	Si	B	Rx	n	2	sb	2004	A	-2.05806	2.89978	-30.2583	44.7546
6	Si	B	Rx	s	1	sb	2004	A	0.938473	3.37806	-28.2969	46.5947
6	Si	B	Rx	s	2	sb	2004	A	-0.914701	2.72962	-29.5041	44.9026
6	Si	U	Rx	n	1	sb	2004	A	NA	NA	NA	NA
6	Si	U	Rx	n	2	sb	2004	A	NA	NA	NA	NA
6	Si	U	Rx	s	1	sb	2004	A	NA	NA	NA	NA
6	Si	U	Rx	s	2	sb	2004	A	NA	NA	NA	NA
7	Pa	B	Rx	n	1	sb	2004	A	NA	NA	NA	NA
7	Pa	B	Rx	n	2	sb	2004	A	0.523415	2.08568	-29.1503	43.8273
7	Pa	B	Rx	s	1	sb	2004	A	0.550093	1.93936	-29.1658	44.3325
7	Pa	B	Rx	s	2	sb	2004	A	-0.114132	2.09196	-29.5408	44.1286
7	Pa	U	Rx	n	1	sb	2004	A	-0.73338	1.56937	-29.0415	45.6059
7	Pa	U	Rx	n	2	sb	2004	A	0.154995	1.59245	-28.6484	45.3495
7	Pa	U	Rx	s	1	sb	2004	A	0.551657	1.59983	-31.2251	43.4393
7	Pa	U	Rx	s	2	sb	2004	A	-0.625542	1.41434	-30.0218	44.3662
1	Ha	B	W	n	1	sp	2004	A	1.88217	2.36179	-28.1217	45.9567
1	Ha	B	W	n	2	sp	2004	A	0.962703	2.20399	-29.829	46.3033
1	Ha	B	W	s	1	sp	2004	A	1.876	2.09209	-28.2949	48.4566
1	Ha	B	W	s	2	sp	2004	A	1.70931	1.91699	-28.021	48.6965
1	Ha	U	W	n	1	sp	2004	A	0.551084	1.77116	-30.5695	44.922
1	Ha	U	W	n	2	sp	2004	A	-2.11872	1.66979	-32.3069	44.013
1	Ha	U	W	s	1	sp	2004	A	-0.659646	1.58733	-30.6801	45.5409
1	Ha	U	W	s	2	sp	2004	A	-0.58074	1.39859	-31.3757	46.6406
2	Ca	B	W	n	1	sp	2004	A	3.05255	3.00807	-27.9414	46.5449
2	Ca	B	W	n	2	sp	2004	A	4.21845	3.13525	-29.3479	47.4737
2	Ca	B	W	s	1	sp	2004	A	0.509986	3.58128	-28.9226	46.7051
2	Ca	B	W	s	2	sp	2004	A	0.225586	3.75082	-30.8864	44.2349
2	Ca	U	W	n	1	sp	2004	A	NA	NA
2	Ca	U	W	n	2	sp	2004	A	NA	NA
2	Ca	U	W	s	1	sp	2004	A	NA	NA
2	Ca	U	W	s	2	sp	2004	A	NA	NA
3	SF	B	W	n	1	sp	2004	A	3.16884	2.58905	-29.3145	48.5454
3	SF	B	W	n	2	sp	2004	A	3.76499	2.95598	-22.6989	48.9693
3	SF	B	W	s	1	sp	2004	A	3.23923	2.6226	-29.3852	49.3993
3	SF	B	W	s	2	sp	2004	A	2.38396	2.68172	-28.6338	47.4613
3	SF	U	W	n	1	sp	2004	A	0.447474	1.61116	-30.3277	47.6325
3	SF	U	W	n	2	sp	2004	A	0.0150752	1.65622	-29.9163	47.301
3	SF	U	W	s	1	sp	2004	A	0.303014	1.29153	-30.5846	47.3942
3	SF	U	W	s	2	sp	2004	A	NA	NA	-28.051	46.7593
4	DC	B	W	n	1	sp	2004	B	3.74603	1.87455	-29.5051	47.3514
4	DC	B	W	n	2	sp	2004	B	0.855928	1.56665	-29.2947	47.2101
4	DC	B	W	s	1	sp	2004	B	2.14816	1.8727	-29.8163	48.7373
4	DC	B	W	s	2	sp	2004	B	2.05242	2.07982	-29.77	49.7161
4	DC	U	W	n	1	sp	2004	B	-1.61486	1.67106	-31.0823	45.493
4	DC	U	W	n	2	sp	2004	B	-1.88935	1.44343	-31.4015	45.1423
4	DC	U	W	s	1	sp	2004	B	-0.941602	1.48432	-29.5354	44.9209
4	DC	U	W	s	2	sp	2004	B	-2.27059	1.0904	-29.8521	47.269
5	Da	B	Rx	n	1	sp	2004	A	2.2169	2.15154	-30.6931	48.0305
5	Da	B	Rx	n	2	sp	2004	A	2.39102	2.32958	-31.3896	47.2704
5	Da	B	Rx	s	1	sp	2004	A	1.97197	1.6771	-30.3294	48.0693
5	Da	B	Rx	s	2	sp	2004	A	1.54815	1.96823	-23.3336	47.2068
5	Da	U	Rx	n	1	sp	2004	A	-1.61486	1.67106	-31.0823	45.493
5	Da	U	Rx	n	2	sp	2004	A	-1.88935	1.44343	-31.4015	45.1423
5	Da	U	Rx	s	1	sp	2004	A	-0.941602	1.48432	-29.5354	44.9209
5	Da	U	Rx	s	2	sp	2004	A	-2.27059	1.0904	-29.8521	47.269
6	Si	B	Rx	n	1	sp	2004	A	0.98071	3.07226	-23.7402	45.9706
6	Si	B	Rx	n	2	sp	2004	A	-0.57012	3.42586	-29.0793	47.1885
6	Si	B	Rx	s	1	sp	2004	A	-0.563488	3.66759	-28.9881	47.9799
6	Si	B	Rx	s	2	sp	2004	A	-0.450596	2.99764	-29.7563	47.8054
6	Si	U	Rx	n	1	sp	2004	A	-4.05135	2.0414	-30.8258	46.5577
6	Si	U	Rx	n	2	sp	2004	A	-0.31089	1.8623	-30.3087	58.504
6	Si	U	Rx	s	1	sp	2004	A	1.98036	1.37118	-22.844	50.3832
6	Si	U	Rx	s	2	sp	2004	A	-2.2893	1.6022	-30.2364	46.955
7	Pa	B	Rx	n	1	sp	2004	A	3.08913	2.69321	-30.4844	45.615
7	Pa	B	Rx	n	2	sp	2004	A	0.454872	2.32531	-30.4689	46.5234
7	Pa	B	Rx	s	1	sp	2004	A	0.87338	2.32046	-30.59	46.632
7	Pa	B	Rx	s	2	sp	2004	A	-0.331539	2.14303	-30.6379	47.3009
7	Pa	U	Rx	n	1	sp	2004	A	-2.15567	1.15503	-29.0241	45.9028
7	Pa	U	Rx	n	2	sp	2004	A	0.781946	1.77725	-29.8877	47.5551
7	Pa	U	Rx	s	1	sp	2004	A	2.02389	1.67417	-31.0173	44.8305
7	Pa	U	Rx	s	2	sp	2004	A	1.98337	1.62485	-31.1542	46.5422
4	DC	B	W	n	1	es	2003	A	NA	NA
4	DC	B	W	n	2	es	2003	A	NA	NA
4	DC	B	W	s	1	es	2003	A	-1.98667	1.62708	-27.5787	42.5235
4	DC	B	W	s	2	es	2003	A	-1.72067	1.41468	-26.7737	43.9537
4	DC	U	W	n	1	es	2003	A	-2.66267	0.932157	-28.5207	43.6632
4	DC	U	W	n	2	es	2003	A	-2.63567	1.12071	-26.7007	45.8809
4	DC	U	W	s	1	es	2003	A	-2.55867	1.08128	-28.4117	44.0133
4	DC	U	W	s	2	es	2003	A	-2.79367	1.25014	-27.9507	43.1532
4	DC	B	W	n	1	nb	2003	A	-0.618667	2.47195	-28.1367	47.0485
4	DC	B	W	n	2	nb	2003	A	-1.27167	2.5886	-28.6327	48.0763
4	DC	B	W	s	1	nb	2003	A	-0.912667	1.77821	-30.0577	47.0058
4	DC	B	W	s	2	nb	2003	A	-0.0926667	2.41363	-28.9707	47.2914
4	DC	U	W	n	1	nb	2003	A	-3.74175	1.29947	-28.1755	47.6565
4	DC	U	W	n	2	nb	2003	A	-3.36975	1.42845	-29.8665	46.5663
4	DC	U	W	s	1	nb	2003	A	-1.63875	1.60233	-27.8085	47.3823
4	DC	U	W	s	2	nb	2003	A	-2.21475	1.50766	-28.6855	47.0964
4	DC	B	W	n	1	sb	2003	A	NA	NA
4	DC	B	W	n	2	sb	2003	A	NA	NA
4	DC	B	W	s	1	sb	2003	A	1.30999	2.08378	-27.9957	46.8472
4	DC	B	W	s	2	sb	2003	A	0.059641	1.58538	-27.5504	47.1926
4	DC	U	W	n	1	sb	2003	A	NA	NA
4	DC	U	W	n	2	sb	2003	A	-5.39445	1.40979	-30.0172	45.2638
4	DC	U	W	s	1	sb	2003	A	-1.74018	1.33873	-28.1144	47.0965
4	DC	U	W	s	2	sb	2003	A	-2.82697	1.41043	-27.834	47.4111
4	DC	B	W	n	1	sp	2003	A	-0.03875	2.03137	-28.9175	51.334
4	DC	B	W	n	2	sp	2003	A	-0.09075	2.24438	-29.2255	51.0677
4	DC	B	W	s	1	sp	2003	A	-0.13475	2.3746	-28.2175	50.9456
4	DC	B	W	s	2	sp	2003	A	0.73225	1.98898	-29.2415	51.2312
4	DC	U	W	n	1	sp	2003	A	-2.03575	1.51418	-30.2075	47.0796
4	DC	U	W	n	2	sp	2003	A	-3.10475	1.45292	-30.2305	46.5135
4	DC	U	W	s	1	sp	2003	A	0.12925	1.30142	-29.5855	48.3939
4	DC	U	W	s	2	sp	2003	A	-1.22175	1.40881	-29.5445	47.8334
1	Ha	B	W	n	1	sp	2005	B	1.23502	1.98775	-30.3414	51.4571
1	Ha	B	W	n	2	sp	2005	B	1.82395	2.09539	-30.5243	50.8877
1	Ha	B	W	s	1	sp	2005	B	1.28162	1.77143	-30.118	54.5173
1	Ha	B	W	s	2	sp	2005	B	1.65564	1.78462	-29.6773	52.6428
1	Ha	U	W	n	1	sp	2005	B	-1.4503	1.66684	-31.0567	52.4813
1	Ha	U	W	n	2	sp	2005	B	-2.56075	2.16528	-32.4105	49.8026
1	Ha	U	W	s	1	sp	2005	B	-2.09378	1.86435	-30.852	51.9496
1	Ha	U	W	s	2	sp	2005	B	-2.32445	1.35589	-31.5909	50.6915
2	Ca	B	W	n	1	sp	2005	B	2.50882	2.09516	-28.9936	49.5992
2	Ca	B	W	n	2	sp	2005	B	1.40563	1.91422	-29.0704	49.7734
2	Ca	B	W	s	1	sp	2005	B	1.34239	2.7963	-29.3392	49.6847
2	Ca	B	W	s	2	sp	2005	B	0.647686	2.88644	-28.4447	49.0347
2	Ca	U	W	n	1	sp	2005	B	-1.3235	1.73128	-30.0551	46.584
2	Ca	U	W	n	2	sp	2005	B	-2.92422	1.64593	-29.8792	46.6739
2	Ca	U	W	s	1	sp	2005	B	-0.63808	1.82414	-29.3167	49.1461
2	Ca	U	W	s	2	sp	2005	B	-0.545043	2.53334	-29.132	53.2891
4	DC	U	W	n	1	sp	2005	C	-1.94103	2.20558	-31.0182	49.6566
4	DC	U	W	n	2	sp	2005	C	-2.09526	2.04014	-31.8968	48.646
4	DC	U	W	s	1	sp	2005	C	-0.110211	1.84441	-29.794	52.0472
4	DC	U	W	s	2	sp	2005	C	-1.17673	2.07524	-29.8295	52.4544
5	Da	B	Rx	n	1	sp	2005	B	2.83111	1.92504	-30.9827	52.3082
5	Da	B	Rx	n	2	sp	2005	B	2.94165	1.71679	-31.2448	51.412
5	Da	B	Rx	s	1	sp	2005	B	1.49731	1.53391	-30.4989	50.178
5	Da	B	Rx	s	2	sp	2005	B	0.334563	1.46683	-30.4394	51.729
4	DC	B	W	n	1	sp	2005	C	0.50638	1.68026	-29.1897	51.2088
4	DC	B	W	n	2	sp	2005	C	0.23468	1.70442	-28.9204	51.7734
4	DC	B	W	s	1	sp	2005	C	0.589639	1.48	-29.4295	44.8855
4	DC	B	W	s	2	sp	2005	C	-0.679893	1.72635	-29.396	50.801
5	Da	U	Rx	n	1	sp	2005	B	-1.94103	2.20558	-31.0182	49.6566
5	Da	U	Rx	n	2	sp	2005	B	-2.09526	2.04014	-31.8968	48.646
5	Da	U	Rx	s	1	sp	2005	B	-0.110211	1.84441	-29.794	52.0472
5	Da	U	Rx	s	2	sp	2005	B	-1.17673	2.07524	-29.8295	52.4544
6	Si	B	Rx	n	1	sp	2005	B	-1.37929	2.91374	-29.9436	49.2495
6	Si	B	Rx	n	2	sp	2005	B	0.1904	3.04936	-27.9599	47.9521
6	Si	B	Rx	s	1	sp	2005	B	0.43662	3.25157	-28.4103	51.0168
6	Si	B	Rx	s	2	sp	2005	B	0.187614	2.52141	-29.2536	49.429
6	Si	U	Rx	n	1	sp	2005	B	-3.41001	2.06103	-30.715	48.3154
6	Si	U	Rx	n	2	sp	2005	B	-1.35662	1.80502	-29.6826	48.7137
6	Si	U	Rx	s	1	sp	2005	B	0.220987	1.56928	-29.2457	50.5042
6	Si	U	Rx	s	2	sp	2005	B	-1.48775	2.31108	-29.3626	47.5988
3	SF	B	W	n	1	sp	2005	B	1.82875	2.79343	-28.5993	49.6386
3	SF	B	W	n	2	sp	2005	B	1.52309	2.39499	-27.753	50.1067
3	SF	B	W	s	1	sp	2005	B	1.99404	2.47767	-28.3426	51.0188
3	SF	B	W	s	2	sp	2005	B	1.5322	2.36882	-29.1321	49.7629
3	SF	U	W	n	1	sp	2005	B	0.636299	1.92431	-29.8199	48.8964
3	SF	U	W	n	2	sp	2005	B	-0.416385	1.80377	-30.1434	48.3448
3	SF	U	W	s	1	sp	2005	B	-0.908858	1.49656	-29.4727	49.8625
3	SF	U	W	s	2	sp	2005	B	-2.61678	1.67872	-28.4303	49.9204
7	Pa	B	Rx	n	1	sp	2005	B	1.31833	2.56184	-30.0542	48.3742
7	Pa	B	Rx	n	2	sp	2005	B	-0.591224	1.93833	-29.5868	47.9611
7	Pa	B	Rx	s	1	sp	2005	B	-1.32765	1.44686	-30.0901	47.7218
7	Pa	B	Rx	s	2	sp	2005	B	-0.664131	1.70941	-29.6546	48.3628
7	Pa	U	Rx	n	1	sp	2005	B	0.257293	1.87021	-29.5513	49.4663
7	Pa	U	Rx	n	2	sp	2005	B	1.24079	2.21213	-28.5348	49.1916
7	Pa	U	Rx	s	1	sp	2005	B	0.949341	2.03592	-30.4622	46.7346
7	Pa	U	Rx	s	2	sp	2005	B	0.629444	1.72082	-29.6972	47.7306
1	Ha	B	W	n	1	nb	2005	B	0.633724	1.95916	-29.0814	46.4248
1	Ha	B	W	n	2	nb	2005	B
1	Ha	B	W	s	1	nb	2005	B	1.84728	2.18401	-29.7073	48.4978
1	Ha	B	W	s	2	nb	2005	B	2.03055	2.18225	-29.1429	48.1642
1	Ha	U	W	n	1	nb	2005	B	-2.98378	2.19529	-30.8748	46.6445
1	Ha	U	W	n	2	nb	2005	B	-1.70459	2.47357	-31.677	47.0213
1	Ha	U	W	s	1	nb	2005	B	-1.51058	2.4787	-31.0246	46.2437
1	Ha	U	W	s	2	nb	2005	B	-1.32002	2.49239	-31.6038	47.8897
2	Ca	B	W	n	1	nb	2005	B
2	Ca	B	W	n	2	nb	2005	B
2	Ca	B	W	s	1	nb	2005	B
2	Ca	B	W	s	2	nb	2005	B
2	Ca	U	W	n	1	nb	2005	B
2	Ca	U	W	n	2	nb	2005	B
2	Ca	U	W	s	1	nb	2005	B
2	Ca	U	W	s	2	nb	2005	B
4	DC	U	W	n	1	nb	2005	C	-1.98462	2.77544	-31.0993	46.3122
4	DC	U	W	n	2	nb	2005	C	-2.39641	2.17233	-30.5461	45.4865
4	DC	U	W	s	1	nb	2005	C	-0.110694	2.12368	-29.4576	47.2425
4	DC	U	W	s	2	nb	2005	C	-0.949182	2.57891	-31.3107	46.509
5	Da	B	Rx	n	1	nb	2005	B	0.60056	1.86154	-30.0386	48.2503
5	Da	B	Rx	n	2	nb	2005	B	1.05182	2.27156	-30.2714	47.5169
5	Da	B	Rx	s	1	nb	2005	B
5	Da	B	Rx	s	2	nb	2005	B
4	DC	B	W	n	1	nb	2005	C	0.311974	1.55563	-29.8947	47.6003
4	DC	B	W	n	2	nb	2005	C	-0.345595	2.1476	-29.277	47.609
4	DC	B	W	s	1	nb	2005	C	-0.163063	2.06323	-30.2904	48.0476
4	DC	B	W	s	2	nb	2005	C	-0.359987	1.81041	-31.2212	47.9803
5	Da	U	Rx	n	1	nb	2005	B	-1.98462	2.77544	-31.0993	46.3122
5	Da	U	Rx	n	2	nb	2005	B	-2.39641	2.17233	-30.5461	45.4865
5	Da	U	Rx	s	1	nb	2005	B	-0.110694	2.12368	-29.4576	47.2425
5	Da	U	Rx	s	2	nb	2005	B	-0.949182	2.57891	-31.3107	46.509
6	Si	B	Rx	n	1	nb	2005	B
6	Si	B	Rx	n	2	nb	2005	B
6	Si	B	Rx	s	1	nb	2005	B
6	Si	B	Rx	s	2	nb	2005	B
6	Si	U	Rx	n	1	nb	2005	B
6	Si	U	Rx	n	2	nb	2005	B
6	Si	U	Rx	s	1	nb	2005	B
6	Si	U	Rx	s	2	nb	2005	B
3	SF	B	W	n	1	nb	2005	B
3	SF	B	W	n	2	nb	2005	B
3	SF	B	W	s	1	nb	2005	B
3	SF	B	W	s	2	nb	2005	B
3	SF	U	W	n	1	nb	2005	B	-1.25694	2.04703	-30.8835	46.0924
3	SF	U	W	n	2	nb	2005	B	-1.57232	2.34118	-31.3898	47.5937
3	SF	U	W	s	1	nb	2005	B	-0.524907	2.0323	-30.7748	48.4996
3	SF	U	W	s	2	nb	2005	B	-1.3094	2.25784	-30.7453	51.0789
7	Pa	B	Rx	n	1	nb	2005	B	0.796036	2.96313	-31.6067	50.7674
7	Pa	B	Rx	n	2	nb	2005	B	-0.982286	2.66429	-30.9801	50.2735
7	Pa	B	Rx	s	1	nb	2005	B	0.0825267	1.44159	-30.5957	33.7157
7	Pa	B	Rx	s	2	nb	2005	B	-0.769696	2.69089	-31.0332	50.1019
7	Pa	U	Rx	n	1	nb	2005	B
7	Pa	U	Rx	n	2	nb	2005	B
7	Pa	U	Rx	s	1	nb	2005	B
7	Pa	U	Rx	s	2	nb	2005	B
1	Ha	B	W	n	1	sb	2005	B	0.69729	1.54582	-29.8012	47.0905
1	Ha	B	W	n	2	sb	2005	B
1	Ha	B	W	s	1	sb	2005	B	0.598159	1.93912	-28.3363	44.6319
1	Ha	B	W	s	2	sb	2005	B	0.3993	1.80124	-27.4087	48.5289
1	Ha	U	W	n	1	sb	2005	B	-3.44547	1.4244	-31.1384	46.9175
1	Ha	U	W	n	2	sb	2005	B	-4.39968	1.61815	-31.6088	44.3566
1	Ha	U	W	s	1	sb	2005	B	-3.82806	1.74168	-30.0764	46.6976
1	Ha	U	W	s	2	sb	2005	B	-4.20492	1.73411	-30.1105	46.565
8	Sq	B	Rx	n	1	sb	2005	B	-1.37442	1.58537	-30.4657	45.1418
8	Sq	B	Rx	n	2	sb	2005	B	-0.677163	1.92729	-27.9505	47.7311
8	Sq	B	Rx	s	1	sb	2005	B	2.13967	1.81867	-28.5155	47.0676
8	Sq	B	Rx	s	2	sb	2005	B	-2.0278	1.71269	-29.9791	46.8135
8	Sq	U	Rx	n	1	sb	2005	B	-2.83552	2.23935	-32.1502	45.629
8	Sq	U	Rx	n	2	sb	2005	B	-2.78964	1.65254	-32.2835	44.598
8	Sq	U	Rx	s	1	sb	2005	B	-1.85581	1.9976	-28.9521	47.9409
8	Sq	U	Rx	s	2	sb	2005	B	-3.72507	1.76953	-29.6652	46.4079
2	Ca	B	W	n	1	sb	2005	B
2	Ca	B	W	n	2	sb	2005	B	0.359665	2.05885	-30.5054	46.4616
2	Ca	B	W	s	1	sb	2005	B	1.77212	2.84167	-28.3067	48.1522
2	Ca	B	W	s	2	sb	2005	B	1.09642	2.52069	-28.7278	47.8614
2	Ca	U	W	n	1	sb	2005	B	-0.153871	2.40918	-31.3141	47.0462
2	Ca	U	W	n	2	sb	2005	B	-0.902761	2.57163	-29.1593	47.3457
2	Ca	U	W	s	1	sb	2005	B	-0.149375	2.59001	-29.3006	47.624
2	Ca	U	W	s	2	sb	2005	B	0.127051	2.33369	-28.3453	49.638
4	DC	U	W	n	1	sb	2005	C	-3.32015	2.3037	-30.3706	45.4173
4	DC	U	W	n	2	sb	2005	C	-4.04812	1.65899	-31.1296	46.3053
4	DC	U	W	s	1	sb	2005	C	-1.48882	1.44682	-29.6786	47.1726
4	DC	U	W	s	2	sb	2005	C	-2.648	2.11376	-30.5135	46.4018
5	Da	B	Rx	n	1	sb	2005	B	-0.690155	1.36807	-29.7302	46.3005
5	Da	B	Rx	n	2	sb	2005	B	0.501134	1.45692	-30.5224	46.574
5	Da	B	Rx	s	1	sb	2005	B	0.127594	1.48129	-28.8185	45.6885
5	Da	B	Rx	s	2	sb	2005	B	1.01795	1.55098	-29.7696	45.471
4	DC	B	W	n	1	sb	2005	C
4	DC	B	W	n	2	sb	2005	C
4	DC	B	W	s	1	sb	2005	C	-1.30998	1.91012	-29.4903	46.0227
4	DC	B	W	s	2	sb	2005	C	0.0101092	1.66025	-29.7363	46.7756
5	Da	U	Rx	n	1	sb	2005	B	-3.32015	2.3037	-30.3706	45.4173
5	Da	U	Rx	n	2	sb	2005	B	-4.04812	1.65899	-31.1296	46.3053
5	Da	U	Rx	s	1	sb	2005	B	-1.48882	1.44682	-29.6786	47.1726
5	Da	U	Rx	s	2	sb	2005	B	-2.648	2.11376	-30.5135	46.4018
6	Si	B	Rx	n	1	sb	2005	B
6	Si	B	Rx	n	2	sb	2005	B	0.501154	2.92658	-28.8046	48.8724
6	Si	B	Rx	s	1	sb	2005	B	0.581165	3.064	-28.5992	49.5166
6	Si	B	Rx	s	2	sb	2005	B
6	Si	U	Rx	n	1	sb	2005	B
6	Si	U	Rx	n	2	sb	2005	B
6	Si	U	Rx	s	1	sb	2005	B
6	Si	U	Rx	s	2	sb	2005	B
3	SF	B	W	n	1	sb	2005	B	0.994235	1.80264	-28.0462	49.2496
3	SF	B	W	n	2	sb	2005	B
3	SF	B	W	s	1	sb	2005	B
3	SF	B	W	s	2	sb	2005	B
3	SF	U	W	n	1	sb	2005	B	-1.48916	1.94422	-29.1669	47.2963
3	SF	U	W	n	2	sb	2005	B	-2.47956	1.59379	-30.4228	47.3277
3	SF	U	W	s	1	sb	2005	B	-1.63393	1.56539	-28.6223	48.1362
3	SF	U	W	s	2	sb	2005	B	-2.15763	1.56861	-29.8916	47.2891
7	Pa	B	Rx	n	1	sb	2005	B	1.25158	1.76595	-30.6216	47.4583
7	Pa	B	Rx	n	2	sb	2005	B	-0.816406	1.87584	-28.9937	49.3687
7	Pa	B	Rx	s	1	sb	2005	B	-1.3645	1.84294	-29.6475	48.8314
7	Pa	B	Rx	s	2	sb	2005	B	-0.221868	1.98202	-29.6788	48.5227
7	Pa	U	Rx	n	1	sb	2005	B	-1.29526	1.86707	-28.8129	50.5846
7	Pa	U	Rx	n	2	sb	2005	B	-0.428616	1.74548	-29.402	48.181
7	Pa	U	Rx	s	1	sb	2005	B	-0.198538	1.73272	-30.2841	47.7558
7	Pa	U	Rx	s	2	sb	2005	B	0.836039	1.98848	-28.2006	50.5636
1	Ha	B	W	n	1	es	2005	B
1	Ha	B	W	n	2	es	2005	B	-1.78128	1.76417	-31.4574	37.7606
1	Ha	B	W	s	1	es	2005	B	-0.536934	1.66791	-27.3382	37.4528
1	Ha	B	W	s	2	es	2005	B	0.8408	1.54293	-29.3034	38.459
1	Ha	U	W	n	1	es	2005	B	-3.1432	1.10627	-29.579	39.5587
1	Ha	U	W	n	2	es	2005	B	-5.16621	1.47539	-31.3475	39.1842
1	Ha	U	W	s	1	es	2005	B	-2.52629	1.47971	-29.1146	38.956
1	Ha	U	W	s	2	es	2005	B	-3.00783	1.3881	-29.7112	47.7728
2	Ca	B	W	n	1	es	2005	B	0.996443	1.64601	-29.7988	55.8478
2	Ca	B	W	n	2	es	2005	B	-2.08257	1.75363	-30.6089	54.8671
2	Ca	B	W	s	1	es	2005	B	-0.461296	1.76228	-28.9728	55.1008
2	Ca	B	W	s	2	es	2005	B	0.547897	2.14242	-28.0473	55.7557
2	Ca	U	W	n	1	es	2005	B	-2.96358	1.8772	-28.8705	55.7796
2	Ca	U	W	n	2	es	2005	B	-2.93537	1.386	-28.4929	53.2948
2	Ca	U	W	s	1	es	2005	B	-1.22322	1.24873	-28.5754	48.8805
2	Ca	U	W	s	2	es	2005	B	-2.31668	1.59912	-27.9844	48.603
4	DC	U	W	n	1	es	2005	C	-2.8204	1.42489	-30.4489	48.0391
4	DC	U	W	n	2	es	2005	C	-2.42841	1.44804	-30.2656	47.7438
4	DC	U	W	s	1	es	2005	C	-3.84094	1.43048	-28.0373	48.9892
4	DC	U	W	s	2	es	2005	C	-3.06478	1.45904	-29.1395	49.3376
5	Da	B	Rx	n	1	es	2005	B	-1.21178	1.25629	-30.4094	45.5136
5	Da	B	Rx	n	2	es	2005	B	-2.78491	1.17247	-29.0893	41.1829
5	Da	B	Rx	s	1	es	2005	B	-1.37397	1.11056	-29.0785	42.4752
5	Da	B	Rx	s	2	es	2005	B	-1.15553	1.19477	-29.2837	41.6807
4	DC	B	W	n	1	es	2005	C	-2.52457	1.38686	-27.4447	43.3112
4	DC	B	W	n	2	es	2005	C	-0.306089	1.03582	-30.7473	41.772
4	DC	B	W	s	1	es	2005	C	-1.3231	1.3359	-29.3282	42.8732
4	DC	B	W	s	2	es	2005	C	-3.24968	1.33156	-29.8859	42.1374
5	Da	U	Rx	n	1	es	2005	B	-2.8204	1.42489	-30.4489	48.0391
5	Da	U	Rx	n	2	es	2005	B	-2.42841	1.44804	-30.2656	47.7438
5	Da	U	Rx	s	1	es	2005	B	-3.84094	1.43048	-28.0373	48.9892
5	Da	U	Rx	s	2	es	2005	B	-3.06478	1.45904	-29.1395	49.3376
6	Si	B	Rx	n	1	es	2005	B	0.423696	1.80003	-28.8716	41.1415
6	Si	B	Rx	n	2	es	2005	B	-1.81653		-29.8823	43.3102
6	Si	B	Rx	s	1	es	2005	B	-1.78217	1.51445	-29.105	43.6326
6	Si	B	Rx	s	2	es	2005	B	-3.69227	1.21295	-29.3843	42.7816
6	Si	U	Rx	n	1	es	2005	B	-3.98897	1.43739	-30.1774	44.1403
6	Si	U	Rx	n	2	es	2005	B	-4.19922	1.47952	-30.323	42.8853
6	Si	U	Rx	s	1	es	2005	B	-1.20479	1.32581	-28.2437	43.4567
6	Si	U	Rx	s	2	es	2005	B	-3.81862	1.08346	-29.7754	42.1208
3	SF	B	W	n	1	es	2005	B	0.4402	1.30045	-27.3535	43.2384
3	SF	B	W	n	2	es	2005	B	-0.877719	1.55536	-27.6038	41.1485
3	SF	B	W	s	1	es	2005	B	-0.333909	1.19308	-28.8425	43.719
3	SF	B	W	s	2	es	2005	B	-0.0971275	1.19115	-29.5828	42.3829
3	SF	U	W	n	1	es	2005	B	-4.79302	1.22911	-30.4524	42.0349
3	SF	U	W	n	2	es	2005	B	-3.4985	1.38701	-29.3976	43.0995
3	SF	U	W	s	1	es	2005	B	-5.54777	1.33639	-29.1679	43.0973
3	SF	U	W	s	2	es	2005	B	-4.58826	1.22468	-28.8032	43.513
7	Pa	B	Rx	n	1	es	2005	B	-0.915431	1.47918	-30.1925	42.3422
7	Pa	B	Rx	n	2	es	2005	B	-0.612518	1.05566	-29.7465
7	Pa	B	Rx	s	1	es	2005	B	-1.65555	1.00197	-29.5503	43.4961
7	Pa	B	Rx	s	2	es	2005	B	-1.68119	1.20475	-30.406	42.413
7	Pa	U	Rx	n	1	es	2005	B	-1.91911	1.29294	-29.1614	43.5924
7	Pa	U	Rx	n	2	es	2005	B	-2.1691	1.1828	-28.9509	42.9723
7	Pa	U	Rx	s	1	es	2005	B	-2.14553	1.1217	-29.9365	44.3121
7	Pa	U	Rx	s	2	es	2005	B	-1.53719	1.24358	-30.5888	44.4864
1	Ha	B	W	n	1	sproot	2005	B	-1.51483	1.12814	-29.613	49.3221
1	Ha	B	W	n	2	sproot	2005	B	-3.06048	1.13749	-30.0419	43.3418
1	Ha	B	W	s	1	sproot	2005	B	-0.357706	1.10026	-28.0826	50.7351
1	Ha	B	W	s	2	sproot	2005	B	0.136276	1.01833	-28.071	49.6896
1	Ha	U	W	n	1	sproot	2005	B	-3.6548	0.927242	-29.509	54.0466
1	Ha	U	W	n	2	sproot	2005	B	-3.5716	1.11322	-30.3064	48.9306
1	Ha	U	W	s	1	sproot	2005	B	-3.662	0.963552	-29.9561	49.285
1	Ha	U	W	s	2	sproot	2005	B	-3.84177	0.829915	-30.2369	48.3522
2	Ca	B	W	n	1	sproot	2005	B	-0.240028	1.22766	-28.4713	46.3186
2	Ca	B	W	n	2	sproot	2005	B	-0.232871	1.08815	-28.154	45.5637
2	Ca	B	W	s	1	sproot	2005	B	-1.53777	1.6785	-27.6848	46.0154
2	Ca	B	W	s	2	sproot	2005	B	-1.57011	1.98737	-28.2893	46.9415
2	Ca	U	W	n	1	sproot	2005	B	-1.67308	0.815163	-30.4338	49.0541
2	Ca	U	W	n	2	sproot	2005	B	-3.98247	0.562439	-29.6997	49.8605
2	Ca	U	W	s	1	sproot	2005	B	-1.25391	0.869828	-27.8717	44.5453
2	Ca	U	W	s	2	sproot	2005	B	-2.06943	1.50702	-27.622	49.4831
4	DC	U	W	n	1	sproot	2005	C	-2.81741	1.10655	-30.5195	49.5759
4	DC	U	W	n	2	sproot	2005	C	-2.01722	0.89015	-30.3456	48.7485
4	DC	U	W	s	1	sproot	2005	C	-2.22897	1.07959	-28.304	48.4993
4	DC	U	W	s	2	sproot	2005	C	-2.54938	0.822229	-28.9026	50.151
4	DC	B	W	n	1	sproot	2005	C	-2.04997	0.955796	-28.203	48.4748
4	DC	B	W	n	2	sproot	2005	C	-3.09472	0.805076	-28.569	49.2072
4	DC	B	W	s	1	sproot	2005	C	-1.65831	1.05679	-28.5729	48.255
4	DC	B	W	s	2	sproot	2005	C	-2.32266	0.818662	-28.1374	48.8907
3	SF	B	W	n	1	sproot	2005	B	-1.35571	0.818532	-28.022	50.0391
3	SF	B	W	n	2	sproot	2005	B	-0.492245	1.0331	-28.1589	48.1773
3	SF	B	W	s	1	sproot	2005	B	-1.54323	0.863957	-28.5161	46.6494
3	SF	B	W	s	2	sproot	2005	B	-0.373294	0.819617	-27.9262	49.4622
3	SF	U	W	n	1	sproot	2005	B	-2.62673	0.974381	-29.3929	51.1054
3	SF	U	W	n	2	sproot	2005	B	-2.34152	1.01004	-30.6741	50.3433
3	SF	U	W	s	1	sproot	2005	B	-2.36806	0.847859	-28.328	47.4771
3	SF	U	W	s	2	sproot	2005	B	-1.52975	0.898052	-28.2831	48.8296
1	Ha	B	W	n	1	sp	2006	C	0.0577997	1.33578	-30.4818	47.9324
1	Ha	B	W	n	2	sp	2006	C	-1.14046	1.09012	-30.1268	48.3526
1	Ha	B	W	s	1	sp	2006	C	-0.342018	1.19654	-28.0897	51.9864
1	Ha	B	W	s	2	sp	2006	C	-0.410338	1.26814	-27.3401	54.127
1	Ha	U	W	n	1	sp	2006	C	-2.27961	1.36308	-29.3005	49.2539
1	Ha	U	W	n	2	sp	2006	C	-1.07246	1.27419	-29.5742	50.5308
1	Ha	U	W	s	1	sp	2006	C	-3.24697	1.34423	-29.7065	49.8598
1	Ha	U	W	s	2	sp	2006	C	-2.36742	1.12389	-29.5586	48.7281
2	Ca	B	W	n	1	sp	2006	C	1.34773	1.25941	-28.2954	51.6068
2	Ca	B	W	n	2	sp	2006	C	-0.0876267	1.18651	-28.3115	49.5763
2	Ca	B	W	s	1	sp	2006	C	1.42992	2.07501	-27.8391	50.8954
2	Ca	B	W	s	2	sp	2006	C	0.0907427	2.37388	-27.8038	52.149
2	Ca	U	W	n	1	sp	2006	C	-2.9131	1.49033	-29.2674	49.5057
2	Ca	U	W	n	2	sp	2006	C	-0.4853	1.38353	-30.142	48.6823
2	Ca	U	W	s	1	sp	2006	C	0.0852242	1.59546	-28.2853	51.8917
2	Ca	U	W	s	2	sp	2006	C	-0.713105	1.81927	-28.6321	52.6533
3	SF	B	W	n	1	sp	2006	C	0.790782	1.48226	-29.7268	50.2291
3	SF	B	W	n	2	sp	2006	C	1.06706	1.32943	-28.7356	51.029
3	SF	B	W	s	1	sp	2006	C	3.13597	1.83757	-28.9314	52.5461
3	SF	B	W	s	2	sp	2006	C	0.128209	1.28526	-29.29	49.5983
3	SF	U	W	n	1	sp	2006	C	-1.23618	1.81944	-30.0462	49.9222
3	SF	U	W	n	2	sp	2006	C	0.917734	1.619	-29.2548	51.8694
3	SF	U	W	s	1	sp	2006	C	1.59994	1.38606	-28.7567	51.8716
3	SF	U	W	s	2	sp	2006	C	-2.43212	1.50109	-29.6549	50.2144
4	DC	B	W	n	1	sp	2006	D	1.75	1.31606	-28.5906	50.6563
4	DC	B	W	n	2	sp	2006	D	-0.785439	1.31156	-28.7473	51.9251
4	DC	B	W	s	1	sp	2006	D	-0.699071	1.30089	-28.9426	51.5943
4	DC	B	W	s	2	sp	2006	D	-0.732713	1.70898	-29.293	51.4889
4	DC	U	W	n	1	sp	2006	D	-2.45752	1.53241	-30.8069	49.248
4	DC	U	W	n	2	sp	2006	D	-1.57884	1.66629	-30.5937	49.1659
4	DC	U	W	s	1	sp	2006	D	-2.00681	1.27072	-28.3287	50.7241
4	DC	U	W	s	2	sp	2006	D	-1.09535	1.21236	-29.107	51.72
1	Ha	B	W	n	1	nb	2006	C	-1.49282	1.2251	-28.4405	48.3175
1	Ha	B	W	n	2	nb	2006	C	-3.13376	1.2962	-29.6116	44.9497
1	Ha	B	W	s	1	nb	2006	C	-1.30427	1.39279	-28.9755	48.6387
1	Ha	B	W	s	2	nb	2006	C	-1.51336	1.33088	-28.4958	50.8094
1	Ha	U	W	n	1	nb	2006	C	-3.56891	1.24429	-30.9661	45.346
1	Ha	U	W	n	2	nb	2006	C	-2.71088	1.42504	-30.434	48.0876
1	Ha	U	W	s	1	nb	2006	C	-2.54323	1.58817	-31.1401	45.5139
1	Ha	U	W	s	2	nb	2006	C	-1.73087	1.58877	-30.7557	44.4945
2	Ca	B	W	n	1	nb	2006	C	-1.82251	1.07477	-30.4765	47.0977
2	Ca	B	W	n	2	nb	2006	C
2	Ca	B	W	s	1	nb	2006	C
2	Ca	B	W	s	2	nb	2006	C
2	Ca	U	W	n	1	nb	2006	C
2	Ca	U	W	n	2	nb	2006	C
2	Ca	U	W	s	1	nb	2006	C
2	Ca	U	W	s	2	nb	2006	C
3	SF	B	W	n	1	nb	2006	C
3	SF	B	W	n	2	nb	2006	C
3	SF	B	W	s	1	nb	2006	C
3	SF	B	W	s	2	nb	2006	C
3	SF	U	W	n	1	nb	2006	C
3	SF	U	W	n	2	nb	2006	C
3	SF	U	W	s	1	nb	2006	C
3	SF	U	W	s	2	nb	2006	C
4	DC	B	W	n	1	nb	2006	D
4	DC	B	W	n	2	nb	2006	D	-2.20498	1.20353	-30.2333	46.5478
4	DC	B	W	s	1	nb	2006	D	-2.0004	1.38168	-30.1962	48.6865
4	DC	B	W	s	2	nb	2006	D	-1.90632	1.21565	-31.028	47.0635
4	DC	U	W	n	1	nb	2006	D	-3.08941	1.82456	-32.362	45.601
4	DC	U	W	n	2	nb	2006	D	-3.07757	1.64512	-31.371	46.1696
4	DC	U	W	s	1	nb	2006	D	-1.86515	1.32712	-30.2161	46.5561
4	DC	U	W	s	2	nb	2006	D	-2.66824	1.52849	-30.2436	48.1247
1	Ha	B	W	n	1	sb	2006	C	-1.26662	1.1936	-27.0675	45.9004
1	Ha	B	W	n	2	sb	2006	C	-0.21092	1.19613	-28.487	44.5757
1	Ha	B	W	s	1	sb	2006	C	-0.41359	1.64998	-27.0964	45.5702
1	Ha	B	W	s	2	sb	2006	C	0.111118	1.24593	-26.8021	46.8833
1	Ha	U	W	n	1	sb	2006	C	-2.97224	1.05959	-29.8893	45.3686
1	Ha	U	W	n	2	sb	2006	C	-2.14118	1.38403	-28.5529	46.7282
1	Ha	U	W	s	1	sb	2006	C	-2.77003	1.35044	-29.6212	44.1794
1	Ha	U	W	s	2	sb	2006	C	-4.39385	1.10953	-29.0917	44.8605
2	Ca	B	W	n	1	sb	2006	C
2	Ca	B	W	n	2	sb	2006	C
2	Ca	B	W	s	1	sb	2006	C	2.89865	2.07008	-27.9287	47.0972
2	Ca	B	W	s	2	sb	2006	C	1.19247	2.2229	-27.7687	46.8416
2	Ca	U	W	n	1	sb	2006	C	0.53591	2.25032	-30.8668	45.7564
2	Ca	U	W	n	2	sb	2006	C	-0.319102	2.21582	-29.6578	45.7963
2	Ca	U	W	s	1	sb	2006	C	2.39822	2.07819	-27.1035	47.0267
2	Ca	U	W	s	2	sb	2006	C	0.688919	1.95146	-28.0723	46.7172
3	SF	B	W	n	1	sb	2006	C	0.259352	1.37411	-28.3019	45.9278
3	SF	B	W	n	2	sb	2006	C
3	SF	B	W	s	1	sb	2006	C	0.363709	1.1512	-28.4272	45.8351
3	SF	B	W	s	2	sb	2006	C
3	SF	U	W	n	1	sb	2006	C
3	SF	U	W	n	2	sb	2006	C
3	SF	U	W	s	1	sb	2006	C
3	SF	U	W	s	2	sb	2006	C
4	DC	B	W	n	1	sb	2006	D
4	DC	B	W	n	2	sb	2006	D
4	DC	B	W	s	1	sb	2006	D	1.38588	1.5468	-28.7681	45.3825
4	DC	B	W	s	2	sb	2006	D	-0.567589	1.39894	-29.201	45.6552
4	DC	U	W	n	1	sb	2006	D	-2.15168	1.4259	-30.9661	45.1337
4	DC	U	W	n	2	sb	2006	D	-1.03447	1.56585	-31.486	43.9057
4	DC	U	W	s	1	sb	2006	D	-1.06853	1.31802	-28.2256	46.4463
4	DC	U	W	s	2	sb	2006	D	-3.49249	1.09207	-28.4885	45.0881
1	Ha	B	W	n	1	es	2006	C	-2.01625	1.14764	-27.1549	44.5942
1	Ha	B	W	n	2	es	2006	C	-3.28425	1.4522	-28.4569	44.6754
1	Ha	B	W	s	1	es	2006	C	-3.03924	0.859171	-27.3741	45.5556
1	Ha	B	W	s	2	es	2006	C	-2.92134	1.16378	-27.2108	45.0044
1	Ha	U	W	n	1	es	2006	C	-3.68326	1.0855	-28.4069	45.5483
1	Ha	U	W	n	2	es	2006	C	-4.18256	0.758477	-27.4681	45.2385
1	Ha	U	W	s	1	es	2006	C	-4.35484	0.919157	-28.4928	43.5881
1	Ha	U	W	s	2	es	2006	C	-4.18457	0.803554	-28.8202	45.8756
2	Ca	B	W	n	1	es	2006	C	-1.33177	0.902255	-28.4925	45.6768
2	Ca	B	W	n	2	es	2006	C	-4.34293	1.03402	-26.714	44.1666
2	Ca	B	W	s	1	es	2006	C	1.02339	1.51156	-27.3262	43.8612
2	Ca	B	W	s	2	es	2006	C	-1.64538	1.11348	-27.9426	43.263
2	Ca	U	W	n	1	es	2006	C	-2.71454	1.25953	-29.1937	43.7663
2	Ca	U	W	n	2	es	2006	C	-2.10747	1.41911	-28.0245	44.3916
2	Ca	U	W	s	1	es	2006	C	0.170451	1.34835	-27.2839	44.917
2	Ca	U	W	s	2	es	2006	C	-3.08729	1.52298	-25.8903	44.9809
3	SF	B	W	n	1	es	2006	C	-0.227181	1.02631	-26.7804	44.0953
3	SF	B	W	n	2	es	2006	C	-1.16875	1.01125	-28.606	41.2509
3	SF	B	W	s	1	es	2006	C	-0.689528	1.17799	-27.0647	44.0525
3	SF	B	W	s	2	es	2006	C	-0.269387	0.849826	-28.3003	44.8033
3	SF	U	W	n	1	es	2006	C	-1.60882	1.01564	-27.5067	45.4378
3	SF	U	W	n	2	es	2006	C	-3.40305	1.13478	-28.1724	44.7445
3	SF	U	W	s	1	es	2006	C	-4.57518	1.37161	-30.3686	43.3072
3	SF	U	W	s	2	es	2006	C	-4.32014	0.941016	-28.5863	43.1384
4	DC	B	W	n	1	es	2006	D	-1.97987	1.18785	-27.2385	41.9346
4	DC	B	W	n	2	es	2006	D	-1.04883	0.92764	-28.7821	42.1879
4	DC	B	W	s	1	es	2006	D	-0.295061	1.00346	-27.6775	42.8494
4	DC	B	W	s	2	es	2006	D	-1.48158	1.05243	-26.6777	41.3564
4	DC	U	W	n	1	es	2006	D	-3.62316	0.86142	-30.4985	41.8385
4	DC	U	W	n	2	es	2006	D	-3.88982	1.05892	-28.0818	42.9971
4	DC	U	W	s	1	es	2006	D	-4.09985	1.26595	-26.8427	43.5094
4	DC	U	W	s	2	es	2006	D	-3.81127	1.09885	-28.1338	42.8107

## Sheet: riparian_aquatic veg
site#	site	trt	type	loc	season	year	habitat	spp	N15	PN	C13	PC	avgN15	avgPN	avgC13	avgPC
4	DC	B	W	1	A	2003	rip	ca	-3.27833	2.91288	-31.2077	43.6273	-3.27833	2.91288	-31.2077	43.6273
4	DC	B	W	2	A	2003	rip	ca	NA	NA			NA	NA	NA	NA
4	DC	U	W	1	A	2003	rip	ca	-3.40433	2.62597	-33.3567	41.0666	-3.40433	2.62597	-33.3567	41.0666
4	DC	U	W	2	A	2003	rip	ca	NA	NA			NA	NA	NA	NA
1	Ha	B	W	1	A	2004	rip	ca	0.733649	3.05467	-30.0941	36.8731	0.949085	2.63452	-30.5767	37.6553
1	Ha	B	W	2	A	2004	rip	ca	1.16452	2.21436	-31.0594	38.4375	NA	NA	NA	NA
1	Ha	U	W	1	A	2004	rip	ca	-2.52556	2.32453	-32.5234	38.6362	-2.63087	2.08477	-32.1512	38.1764
1	Ha	U	W	2	A	2004	rip	ca	-2.73618	1.845	-31.7789	37.7166	NA	NA	NA	NA
2	Ca	B	W	1	A	2004	rip	ca	0.144204	3.27891	-29.8276	38.7861	-0.216579	2.8767	-29.693	38.3973
2	Ca	B	W	2	A	2004	rip	ca	-0.577362	2.47448	-29.5584	38.0086	NA	NA	NA	NA
2	Ca	U	W	1	A	2004	rip	ca	NA	NA			-1.30605	3.90427	-30.4528	40.0065
2	Ca	U	W	2	A	2004	rip	ca	-1.30605	3.90427	-30.4528	40.0065	NA	NA	NA	NA
3	SF	B	W	1	A	2004	rip	ca	-1.31558	3.00757	-30.8294	38.5488	0.345582	3.68237	-29.0665	37.6115
3	SF	B	W	2	A	2004	rip	ca	2.00674	4.35716	-27.3036	36.6742	NA	NA	NA	NA
3	SF	U	W	1	A	2004	rip	ca	-1.7948	2.89679	-33.1771	40.9208	-0.461515	2.48372	-32.9	40.7697
3	SF	U	W	2	A	2004	rip	ca	0.871771	2.07065	-32.6228	40.6185	NA	NA	NA	NA
4	DC	B	W	1	B	2004	rip	ca	0.504421	2.54513	-32.0026	42.4701	1.09582	2.89919	-33.2794	41.406
4	DC	B	W	2	B	2004	rip	ca	1.68721	3.25326	-34.5562	40.342	NA	NA	NA	NA
4	DC	U	W	1	B	2004	rip	ca	-2.10607	2.16368	-31.9039	43.3798	-2.47964	1.98025	-32.7966	42.8659
4	DC	U	W	2	B	2004	rip	ca	-2.85322	1.79682	-33.6893	42.352	NA	NA	NA	NA
5	Da	B	Rx	1	A	2004	rip	ca	-0.542662	1.72631	-33.0559	39.747	-0.438732	1.64294	-32.6656	39.7958
5	Da	B	Rx	2	A	2004	rip	ca	-0.334801	1.55957	-32.2753	39.8446	NA	NA	NA	NA
5	Da	U	Rx	1	A	2004	rip	ca	-2.10607	2.16368	-31.9039	43.3798	-2.47964	1.98025	-32.7966	42.8659
5	Da	U	Rx	2	A	2004	rip	ca	-2.85322	1.79682	-33.6893	42.352	NA	NA	NA	NA
6	Si	B	Rx	1	A	2004	rip	ca	2.30127	3.99192	-26.07	39.9582	-0.172131	3.67819	-28.4182	39.9646
6	Si	B	Rx	2	A	2004	rip	ca	-2.64553	3.36447	-30.7663	39.971	NA	NA	NA	NA
6	Si	U	Rx	1	A	2004	rip	ca	-2.86079	3.13277	-31.4984	41.1489	-2.93264	2.87562	-31.6885	41.4473
6	Si	U	Rx	2	A	2004	rip	ca	-3.00448	2.61848	-31.8786	41.7457	NA	NA	NA	NA
7	Pa	B	Rx	1	A	2004	rip	ca	-1.62002	2.77965	-34.8302	39.4491	-1.5782	2.38308	-33.9414	39.6189
7	Pa	B	Rx	2	A	2004	rip	ca	-1.53638	1.98651	-33.0525	39.7888	NA	NA	NA	NA
7	Pa	U	Rx	1	A	2004	rip	ca	NA	NA			NA	NA	NA	NA
7	Pa	U	Rx	2	A	2004	rip	ca	NA	NA			NA	NA	NA	NA
1	Ha	B	W	1	B	2005	rip	ca	-0.717749	2.40347	-30.3539	42.876	-1.22522	2.40426	-30.3159	43.6854
1	Ha	B	W	2	B	2005	rip	ca	-1.7327	2.40504	-30.2779	44.4949	NA	NA	NA	NA
1	Ha	U	W	1	B	2005	rip	ca	-3.82024	2.69116	-32.1323	43.4587	-3.91565	2.95311	-32.3034	43.1144
1	Ha	U	W	2	B	2005	rip	ca	-4.01107	3.21506	-32.4746	42.7702	NA	NA	NA	NA
2	Ca	B	W	1	B	2005	rip	ca	1.07397	4.02998	-30.4671	43.4867	1.21871	3.52583	-29.5861	43.5607
2	Ca	B	W	2	B	2005	rip	ca	1.36345	3.02167	-28.705	43.6347	NA	NA	NA	NA
2	Ca	U	W	1	B	2005	rip	ca	-1.89867	3.36375	-30.1957	42.5628	-2.49851	3.23709	-30.4861	42.728
2	Ca	U	W	2	B	2005	rip	ca	-3.09834	3.11044	-30.7765	42.8933	NA	NA	NA	NA
3	SF	B	W	1	B	2005	rip	ca	NA	NA			NA	NA	NA	NA
3	SF	B	W	2	B	2005	rip	ca	NA	NA			NA	NA	NA	NA
3	SF	U	W	1	B	2005	rip	ca	-1.45965	2.30174	-33.856	43.0147	-1.72074	2.36746	-34.0804	42.6001
3	SF	U	W	2	B	2005	rip	ca	-1.98184	2.43318	-34.3048	42.1856	NA	NA	NA	NA
4	DC	U	W	1	C	2005	rip	ca	-4.9518	2.07945	-30.4177	43.1699	-4.35571	2.46099	-30.6994	42.5259
4	DC	U	W	2	C	2005	rip	ca	-3.75962	2.84253	-30.9812	41.882	NA	NA	NA	NA
4	DC	B	W	1	C	2005	rip	ca	-0.415501	3.04932	-29.5058	42.3445	-0.415501	3.04932	-29.5058	42.3445
4	DC	B	W	2	C	2005	rip	ca	NA	NA			NA	NA	NA	NA
5	Da	U	Rx	1	B	2005	rip	ca	-4.9518	2.07945	-29.8033	42.5523	-4.35571	2.46099	-29.5296	42.0743
5	Da	U	Rx	2	B	2005	rip	ca	-3.75962	2.84253	-29.2559	41.5963	NA	NA	NA	NA
5	Da	B	Rx	1	B	2005	rip	ca	-1.61097	1.94711	-30.4177	43.1699	-1.3432	1.99429	-30.6994	42.5259
5	Da	B	Rx	2	B	2005	rip	ca	-1.07543	2.04147	-30.9812	41.882	NA	NA	NA	NA
6	Si	B	Rx	1	B	2005	rip	ca	-2.30876	3.34641	-29.2766	43.2871	-1.5026	3.45716	-28.6537	44.1026
6	Si	B	Rx	2	B	2005	rip	ca	-0.696439	3.5679	-28.0308	44.9181	NA	NA	NA	NA
6	Si	U	Rx	1	B	2005	rip	ca	-2.85521	2.95794	-29.5053	41.8362	-3.19745	2.87356	-29.4299	42.0694
6	Si	U	Rx	2	B	2005	rip	ca	-3.53968	2.78917	-29.3545	42.3026	NA	NA	NA	NA
7	Pa	B	Rx	1	B	2005	rip	ca	NA	NA			-2.48749	1.79045	-34.7312	41.3937
7	Pa	B	Rx	2	B	2005	rip	ca	-2.48749	1.79045	-34.7312	41.3937	NA	NA	NA	NA
7	Pa	U	Rx	1	B	2005	rip	ca	NA	NA			NA	NA	NA	NA
7	Pa	U	Rx	2	B	2005	rip	ca	NA	NA			NA	NA	NA	NA
4	DC	B	W	1	A	2003	rip	cs	-2.26833	1.737	-29.7207	46.228	-2.26833	1.737	-29.7207	46.228
4	DC	B	W	2	A	2003	rip	cs	NA	NA			NA	NA	NA	NA
4	DC	U	W	1	A	2003	rip	cs	-2.96933	2.09251	-27.9807	44.94	-2.96933	2.09251	-27.9807	44.94
4	DC	U	W	2	A	2003	rip	cs	NA	NA			NA	NA	NA	NA
1	Ha	B	W	1	A	2004	rip	cs	-1.13015	3.15009	-28.1583	42.624	-1.89903	2.3856	-28.9292	42.8172
1	Ha	B	W	2	A	2004	rip	cs	-2.66792	1.62111	-29.7	43.0103	NA	NA	NA	NA
1	Ha	U	W	1	A	2004	rip	cs	-1.87337	1.9864	-30.3312	44.49	-1.81046	1.90364	-30.873	43.5098
1	Ha	U	W	2	A	2004	rip	cs	-1.74755	1.82089	-31.4148	42.5297	NA	NA	NA	NA
2	Ca	B	W	1	A	2004	rip	cs	-0.815436	2.2812	-30.212	43.4793	-0.5873	2.54215	-29.7304	43.9402
2	Ca	B	W	2	A	2004	rip	cs	-0.359165	2.8031	-29.2487	44.4011	NA	NA	NA	NA
2	Ca	U	W	1	A	2004	rip	cs	-2.13813	3.30126	-29.3082	44.0962	-2.02482	3.14143	-29.0621	43.7505
2	Ca	U	W	2	A	2004	rip	cs	-1.91151	2.9816	-28.816	43.4047	NA	NA	NA	NA
3	SF	B	W	1	A	2004	rip	cs	NA	NA	NA	NA	-2.33283	2.99408	-30.5716	44.122
3	SF	B	W	2	A	2004	rip	cs	-2.33283	2.99408	-30.5716	44.122	NA	NA	NA	NA
3	SF	U	W	1	A	2004	rip	cs	-0.429831	2.53468	-30.7753	43.8218	-0.361069	2.71107	-31.8247	44.1439
3	SF	U	W	2	A	2004	rip	cs	-0.292308	2.88745	-32.874	44.4661	NA	NA	NA	NA
4	DC	B	W	1	B	2004	rip	cs	-2.38192	2.33575	-30.0835	43.5453	-1.94042	2.45919	-30.0203	43.7025
4	DC	B	W	2	B	2004	rip	cs	-1.49892	2.58263	-29.9571	43.8597	NA	NA	NA	NA
4	DC	U	W	1	B	2004	rip	cs	-3.27633	2.04229	-29.5557	42.0722	-3.28371	2.04024	-29.8138	42.8771
4	DC	U	W	2	B	2004	rip	cs	-3.29109	2.03819	-30.0719	43.682	NA	NA	NA	NA
5	Da	B	Rx	1	A	2004	rip	cs	-0.556355	1.16594	-29.1892	40.0703	-0.904126	1.49569	-29.6153	41.5605
5	Da	B	Rx	2	A	2004	rip	cs	-1.2519	1.82543	-30.0415	43.0506	NA	NA	NA	NA
5	Da	U	Rx	1	A	2004	rip	cs	-3.27633	2.04229	-29.5557	42.0722	-3.28371	2.04024	-29.8138	42.8771
5	Da	U	Rx	2	A	2004	rip	cs	-3.29109	2.03819	-30.0719	43.682	NA	NA	NA	NA
6	Si	B	Rx	1	A	2004	rip	cs	0.979832	3.67648	-28.5768	45.0816	-0.249442	3.5379	-29.0649	44.8953
6	Si	B	Rx	2	A	2004	rip	cs	-1.47872	3.39931	-29.5531	44.7091	NA	NA	NA	NA
6	Si	U	Rx	1	A	2004	rip	cs	-1.71419	3.69171	-31.4111	42.0351	-1.5469	3.78262	-31.435	43.4074
6	Si	U	Rx	2	A	2004	rip	cs	-1.3796	3.87353	-31.4589	44.7797	NA	NA	NA	NA
7	Pa	B	Rx	1	A	2004	rip	cs	-2.73241	1.93875	-31.0297	42.0455	-2.36545	2.08983	-30.537	41.1346
7	Pa	B	Rx	2	A	2004	rip	cs	-1.9985	2.24091	-30.0443	40.2236	NA	NA	NA	NA
7	Pa	U	Rx	1	A	2004	rip	cs	-0.808897	3.00521	-30.0682	43.8181	-0.706573	2.86718	-30.5107	43.7031
7	Pa	U	Rx	2	A	2004	rip	cs	-0.60425	2.72914	-30.9532	43.5881	NA	NA	NA	NA
1	Ha	B	W	1	B	2005	rip	cs	-1.12716	1.72831	-27.6276	46.8129	-0.223453	1.8863	-27.9302	46.9482
1	Ha	B	W	2	B	2005	rip	cs	0.680258	2.0443	-28.2328	47.0835	NA	NA	NA	NA
1	Ha	U	W	1	B	2005	rip	cs	-1.44434	2.00411	-30.307	45.5491	-1.60488	1.7891	-30.7264	45.239
1	Ha	U	W	2	B	2005	rip	cs	-1.76543	1.57408	-31.1459	44.9289	NA	NA	NA	NA
2	Ca	B	W	1	B	2005	rip	cs	-0.709516	2.70082	-29.591	46.508	-0.818835	2.64463	-29.1302	46.7904
2	Ca	B	W	2	B	2005	rip	cs	-0.928155	2.58845	-28.6695	47.0728	NA	NA	NA	NA
2	Ca	U	W	1	B	2005	rip	cs	-1.83161	2.29807	-28.6948	45.5622	-1.34888	2.43543	-28.6535	45.8417
2	Ca	U	W	2	B	2005	rip	cs	-0.866156	2.57278	-28.6121	46.1213	NA	NA	NA	NA
3	SF	B	W	1	B	2005	rip	cs	0.332075	3.1388	-27.7873	44.6354	0.125923	2.578	-28.0016	44.5673
3	SF	B	W	2	B	2005	rip	cs	-0.0802294	2.0172	-28.216	44.4992	NA	NA	NA	NA
3	SF	U	W	1	B	2005	rip	cs	-1.53635	2.1791	-30.4634	43.9055	-1.26562	2.50244	-30.8994	43.5528
3	SF	U	W	2	B	2005	rip	cs	-0.99489	2.82577	-31.3355	43.2001	NA	NA	NA	NA
4	DC	U	W	1	C	2005	rip	cs	-3.53356	2.01611	-29.9319	45.6268	-3.47439	1.99703	-29.7383	45.3327
4	DC	U	W	2	C	2005	rip	cs	-3.41522	1.97795	-29.5446	45.0386	NA	NA	NA	NA
4	DC	B	W	1	C	2005	rip	cs	-0.566135	2.39159	-29.7062	47.0452	-1.77186	2.08822	-29.0361	46.0297
4	DC	B	W	2	C	2005	rip	cs	-2.97759	1.78485	-28.3661	45.0142	NA	NA	NA	NA
5	Da	U	Rx	1	B	2005	rip	cs	-3.53356	2.01611	-29.8392	44.9293	-3.47439	1.99703	-29.6376	45.544
5	Da	U	Rx	2	B	2005	rip	cs	-3.41522	1.97795	-29.4361	46.1587	NA	NA	NA	NA
5	Da	B	Rx	1	B	2005	rip	cs	-0.490724	1.92782	-29.9319	45.6268	-0.732549	1.92659	-29.7383	45.3327
5	Da	B	Rx	2	B	2005	rip	cs	-0.974375	1.92536	-29.5446	45.0386	NA	NA	NA	NA
6	Si	B	Rx	1	B	2005	rip	cs	-1.3944	2.91305	-30.1953	44.747	-1.70676	2.82807	-31.2826	43.9665
6	Si	B	Rx	2	B	2005	rip	cs	-2.01912	2.74308	-32.3698	43.186	NA	NA	NA	NA
6	Si	U	Rx	1	B	2005	rip	cs	-1.49521	2.89309	-30.1557	44.3369	-1.71971	2.81772	-31.0836	43.7796
6	Si	U	Rx	2	B	2005	rip	cs	-1.94422	2.74235	-32.0115	43.2223	NA	NA	NA	NA
7	Pa	B	Rx	1	B	2005	rip	cs	-0.86928	2.10549	-30.5892	40.1938	-1.70413	2.08524	-30.4973	40.8096
7	Pa	B	Rx	2	B	2005	rip	cs	-2.53898	2.06499	-30.4054	41.4255	NA	NA	NA	NA
7	Pa	U	Rx	1	B	2005	rip	cs	-1.88602	2.3558	-31.126	44.5705	-1.89806	2.29649	-30.8225	44.7715
7	Pa	U	Rx	2	B	2005	rip	cs	-1.91009	2.23718	-30.519	44.9724	NA	NA	NA	NA
4	DC	B	W	1	A	2003	rip	ga	1.48767	2.17152	-30.9647	40.9504	1.48767	2.17152	-30.9647	40.9504
4	DC	B	W	2	A	2003	rip	ga	NA	NA			NA	NA	NA	NA
4	DC	U	W	1	A	2003	rip	ga	-1.67233	2.56598	-33.9187	39.9219	-1.67233	2.56598	-33.9187	39.9219
4	DC	U	W	2	A	2003	rip	ga	NA	NA			NA	NA	NA	NA
1	Ha	B	W	1	A	2004	rip	ga	NA	NA	NA	NA	NA	NA	NA	NA
1	Ha	B	W	2	A	2004	rip	ga	NA	NA	NA	NA	NA	NA	NA	NA
1	Ha	U	W	1	A	2004	rip	ga	-2.65762	2.55807	-33.2356	37.7162	-2.39977	2.62237	-33.006	39.2465
1	Ha	U	W	2	A	2004	rip	ga	-2.14192	2.68666	-32.7763	40.7767	NA	NA	NA	NA
2	Ca	B	W	1	A	2004	rip	ga	1.24264	4.21469	-30.8587	41.4451	0.588237	3.61107	-30.1592	40.7473
2	Ca	B	W	2	A	2004	rip	ga	-0.0661614	3.00745	-29.4596	40.0495	NA	NA	NA	NA
2	Ca	U	W	1	A	2004	rip	ga	-1.30011	4.69895	-30.8929	42.459	-1.12865	4.83346	-30.8545	42.0134
2	Ca	U	W	2	A	2004	rip	ga	-0.957185	4.96797	-30.816	41.5678	NA	NA	NA	NA
3	SF	B	W	1	A	2004	rip	ga	-1.37189	4.40098	-31.4518	39.9828	-0.5282	4.0906	-31.055	39.4316
3	SF	B	W	2	A	2004	rip	ga	0.315492	3.78022	-30.6583	38.8805	NA	NA	NA	NA
3	SF	U	W	1	A	2004	rip	ga	-0.54813	3.30326	-33.3614	38.3873	-0.507204	3.12333	-33.3856	38.5109
3	SF	U	W	2	A	2004	rip	ga	-0.466277	2.9434	-33.4097	38.6346	NA	NA	NA	NA
4	DC	B	W	1	B	2004	rip	ga	-1.16151	3.49382	-31.7396	40.0683	-0.939413	3.81997	-32.357	39.8548
4	DC	B	W	2	B	2004	rip	ga	-0.717316	4.14611	-32.9743	39.6414	NA	NA	NA	NA
4	DC	U	W	1	B	2004	rip	ga	-2.50435	2.7909	-32.3226	40.4225	-2.48568	2.55804	-32.798	40.3162
4	DC	U	W	2	B	2004	rip	ga	-2.46702	2.32518	-33.2735	40.21	NA	NA	NA	NA
5	Da	B	Rx	1	A	2004	rip	ga	-0.176002	3.71938	-33.3273	36.7263	0.105741	2.94834	-32.464	37.3746
5	Da	B	Rx	2	A	2004	rip	ga	0.387484	2.1773	-31.6007	38.023	NA	NA	NA	NA
5	Da	U	Rx	1	A	2004	rip	ga	-2.50435	2.7909	-32.3226	40.4225	-2.48568	2.55804	-32.798	40.3162
5	Da	U	Rx	2	A	2004	rip	ga	-2.46702	2.32518	-33.2735	40.21	NA	NA	NA	NA
6	Si	B	Rx	1	A	2004	rip	ga	0.833874	3.30513	-29.6563	39.8357	-0.470211	3.50591	-30.5749	40.0535
6	Si	B	Rx	2	A	2004	rip	ga	-1.7743	3.7067	-31.4934	40.2713	NA	NA	NA	NA
6	Si	U	Rx	1	A	2004	rip	ga	-2.03279	3.02734	-33.0352	39.7157	-1.45213	3.0135	-32.2828	39.1451
6	Si	U	Rx	2	A	2004	rip	ga	-0.871477	2.99965	-31.5305	38.5745	NA	NA	NA	NA
7	Pa	B	Rx	1	A	2004	rip	ga	0.886216	2.58274	-31.5711	37.3053	0.278221	2.25055	-31.6235	37.7797
7	Pa	B	Rx	2	A	2004	rip	ga	-0.329774	1.91835	-31.6759	38.2541	NA	NA	NA	NA
7	Pa	U	Rx	1	A	2004	rip	ga	-0.968439	2.77196	-33.2738	38.2266	-0.932977	2.70622	-32.7419	37.8078
7	Pa	U	Rx	2	A	2004	rip	ga	-0.897514	2.64047	-32.2101	37.389	NA	NA	NA	NA
1	Ha	B	W	1	B	2005	rip	ga	0.266928	1.58084	-31.1011	37.2203	0.414742	1.99986	-30.9707	39.6101
1	Ha	B	W	2	B	2005	rip	ga	0.562555	2.41887	-30.8403	41.9998	NA	NA	NA	NA
1	Ha	U	W	1	B	2005	rip	ga	-3.01609	2.52675	-33.5585	40.7807	-2.0384	2.37206	-32.9577	40.3622
1	Ha	U	W	2	B	2005	rip	ga	-1.06071	2.21738	-32.3569	39.9437	NA	NA	NA	NA
2	Ca	B	W	1	B	2005	rip	ga	1.39346	2.54984	-32.0167	42.0924	1.12685	2.79807	-31.0151	42.272
2	Ca	B	W	2	B	2005	rip	ga	0.860231	3.04631	-30.0135	42.4516	NA	NA	NA	NA
2	Ca	U	W	1	B	2005	rip	ga	-2.23464	2.85465	-33.0092	42.1157	-2.22238	3.06154	-33.3596	41.4409
2	Ca	U	W	2	B	2005	rip	ga	-2.21011	3.26844	-33.71	40.7661	NA	NA	NA	NA
3	SF	B	W	1	B	2005	rip	ga	-0.265205	1.95228	-29.6212	41.8847	0.752141	2.20596	-30.0295	41.3923
3	SF	B	W	2	B	2005	rip	ga	1.76949	2.45964	-30.4378	40.8998	NA	NA	NA	NA
3	SF	U	W	1	B	2005	rip	ga	-1.07596	2.2414	-33.6507	38.6923	-1.07822	2.19018	-33.5187	39.4374
3	SF	U	W	2	B	2005	rip	ga	-1.08048	2.13896	-33.3868	40.1826	NA	NA	NA	NA
4	DC	U	W	1	C	2005	rip	ga	-3.73936	2.23792	-32.58	40.2987	-3.17706	2.23021	-33.1464	39.3915
4	DC	U	W	2	C	2005	rip	ga	-2.61476	2.2225	-33.7128	38.4843	NA	NA	NA	NA
4	DC	B	W	1	C	2005	rip	ga	-2.13929	2.78227	-33.3081	38.5329	-2.34939	2.86814	-33.0418	39.2368
4	DC	B	W	2	C	2005	rip	ga	-2.55948	2.954	-32.7756	39.9408	NA	NA	NA	NA
5	Da	U	Rx	1	B	2005	rip	ga	-3.73936	2.23792	-30.5982	38.9359	-3.17706	2.23021	-30.0367	40.051
5	Da	U	Rx	2	B	2005	rip	ga	-2.61476	2.2225	-29.4753	41.166	NA	NA	NA	NA
5	Da	B	Rx	1	B	2005	rip	ga	-1.604	1.63227	-32.58	40.2987	-1.06098	1.7119	-33.1464	39.3915
5	Da	B	Rx	2	B	2005	rip	ga	-0.517964	1.79153	-33.7128	38.4843	NA	NA	NA	NA
6	Si	B	Rx	1	B	2005	rip	ga	-1.10298	4.18396	-33.9359	38.8419	-1.29671	3.75523	-33.0892	40.5994
6	Si	B	Rx	2	B	2005	rip	ga	-1.49044	3.32651	-32.2425	42.3569	NA	NA	NA	NA
6	Si	U	Rx	1	B	2005	rip	ga	-1.6418	2.68331	-34.0686	39.72	-2.34011	2.61431	-33.5117	40.1519
6	Si	U	Rx	2	B	2005	rip	ga	-3.03843	2.54531	-32.9549	40.5837	NA	NA	NA	NA
7	Pa	B	Rx	1	B	2005	rip	ga	-0.96662	2.38496	-32.5792	40.7582	-1.76322	2.11291	-32.9945	39.6808
7	Pa	B	Rx	2	B	2005	rip	ga	-2.55983	1.84085	-33.4098	38.6033	NA	NA	NA	NA
7	Pa	U	Rx	1	B	2005	rip	ga	-2.09593	2.28176	-32.1978	38.9953	-1.75975	2.42456	-32.491	38.3137
7	Pa	U	Rx	2	B	2005	rip	ga	-1.42358	2.56736	-32.7841	37.6322	NA	NA	NA	NA
4	DC	B	W	1	A	2003	rip	r	0.340667	2.32963	-28.3317	45.4037	0.340667	2.32963	-28.3317	45.4037
4	DC	B	W	2	A	2003	rip	r	NA	NA			NA	NA	NA	NA
4	DC	U	W	1	A	2003	rip	r	-1.75033	2.36578	-29.2487	45.167	-1.75033	2.36578	-29.2487	45.167
4	DC	U	W	2	A	2003	rip	r	NA	NA			NA	NA	NA	NA
1	Ha	B	W	1	A	2004	rip	r	-1.62714	3.51809	-29.4911	39.7043	-1.43802	3.48509	-29.6634	40.6008
1	Ha	B	W	2	A	2004	rip	r	-1.24891	3.4521	-29.8358	41.4974	NA	NA	NA	NA
1	Ha	U	W	1	A	2004	rip	r	-1.28604	3.12659	-30.3448	40.7611	-0.193385	3.25379	-31.483	42.0151
1	Ha	U	W	2	A	2004	rip	r	0.899271	3.38099	-32.6213	43.269	NA	NA	NA	NA
2	Ca	B	W	1	A	2004	rip	r	-0.0790399	3.26939	-29.7368	40.0342	-0.798577	3.23269	-29.5422	39.9864
2	Ca	B	W	2	A	2004	rip	r	-1.51811	3.19599	-29.3476	39.9385	NA	NA	NA	NA
2	Ca	U	W	1	A	2004	rip	r	-0.297144	4.84565	-27.374	42.5577	-0.177674	4.89593	-27.406	42.2435
2	Ca	U	W	2	A	2004	rip	r	-0.0582037	4.94622	-27.4379	41.9293	NA	NA	NA	NA
3	SF	B	W	1	A	2004	rip	r	-0.963078	3.88315	-30.2701	41.7827	-1.15019	4.13416	-29.6048	41.6199
3	SF	B	W	2	A	2004	rip	r	-1.3373	4.38517	-28.9395	41.4571	NA	NA	NA	NA
3	SF	U	W	1	A	2004	rip	r	0.433996	3.02466	-30.8981	41.7325	0.254692	3.03655	-30.9683	41.2858
3	SF	U	W	2	A	2004	rip	r	0.0753886	3.04845	-31.0384	40.8391	NA	NA	NA	NA
4	DC	B	W	1	B	2004	rip	r	-0.774595	3.98514	-30.2721	43.6931	-0.675296	3.67996	-29.9834	42.6097
4	DC	B	W	2	B	2004	rip	r	-0.575998	3.37478	-29.6946	41.5262	NA	NA	NA	NA
4	DC	U	W	1	B	2004	rip	r	-1.9775	2.02291	-31.1132	42.1965	0.272168	2.28436	-30.6586	42.1938
4	DC	U	W	2	B	2004	rip	r	2.52183	2.5458	-30.204	42.1912	NA	NA	NA	NA
5	Da	B	Rx	1	A	2004	rip	r	0.435507	1.63661	-30.9031	42.5096	0.0437216	1.99521	-29.9847	41.4181
5	Da	B	Rx	2	A	2004	rip	r	-0.348063	2.35381	-29.0662	40.3266	NA	NA	NA	NA
5	Da	U	Rx	1	A	2004	rip	r	-1.9775	2.02291	-31.1132	42.1965	0.272168	2.28436	-30.6586	42.1938
5	Da	U	Rx	2	A	2004	rip	r	2.52183	2.5458	-30.204	42.1912	NA	NA	NA	NA
6	Si	B	Rx	1	A	2004	rip	r	-1.15187	3.78337	-28.5163	38.8235	-1.19886	3.95917	-28.5966	26.8826
6	Si	B	Rx	2	A	2004	rip	r	-1.24585	4.13496	-28.677	14.9418	NA	NA	NA	NA
6	Si	U	Rx	1	A	2004	rip	r	-2.05408	2.26863	-30.8795	40.6959	-1.82094	2.34988	-30.6762	40.9799
6	Si	U	Rx	2	A	2004	rip	r	-1.5878	2.43114	-30.4729	41.264	NA	NA	NA	NA
7	Pa	B	Rx	1	A	2004	rip	r	-2.0318	1.84162	-30.3996	40.5971	-1.64233	1.93317	-30.4204	41.0562
7	Pa	B	Rx	2	A	2004	rip	r	-1.25285	2.02472	-30.4412	41.5152	NA	NA	NA	NA
7	Pa	U	Rx	1	A	2004	rip	r	1.14552	3.48236	-29.2823	14.7647	1.09873	3.08636	-29.0769	26.2604
7	Pa	U	Rx	2	A	2004	rip	r	1.05194	2.69036	-28.8715	37.756	NA	NA	NA	NA
1	Ha	B	W	1	B	2005	rip	r	2.24186	2.0105	-26.746	42.8656	1.0951	1.95857	-27.6097	43.3699
1	Ha	B	W	2	B	2005	rip	r	-0.0516567	1.90664	-28.4734	43.8741	NA	NA	NA	NA
1	Ha	U	W	1	B	2005	rip	r	-1.66452	2.4967	-29.6393	42.8323	-1.57303	2.26984	-30.1931	43.5623
1	Ha	U	W	2	B	2005	rip	r	-1.48153	2.04298	-30.7469	44.2923	NA	NA	NA	NA
2	Ca	B	W	1	B	2005	rip	r	NA	NA			-0.481376	2.78065	-28.0784	46.6883
2	Ca	B	W	2	B	2005	rip	r	-0.481376	2.78065	-28.0784	46.6883	NA	NA	NA	NA
2	Ca	U	W	1	B	2005	rip	r	-2.51261	2.37225	-30.5056	43.5343	-2.9073	2.42923	-30.6818	43.9564
2	Ca	U	W	2	B	2005	rip	r	-3.30199	2.4862	-30.8581	44.3785	NA	NA	NA	NA
3	SF	B	W	1	B	2005	rip	r	1.31639	3.0583	-27.4054	47.9465	1.44117	2.49008	-27.8163	46.6276
3	SF	B	W	2	B	2005	rip	r	1.56596	1.92186	-28.2273	45.3088	NA	NA	NA	NA
3	SF	U	W	1	B	2005	rip	r	-1.31529	2.27952	-29.7582	46.4448	-1.01267	2.30133	-30.2621	46.1362
3	SF	U	W	2	B	2005	rip	r	-0.71005	2.32314	-30.7659	45.8276	NA	NA	NA	NA
4	DC	U	W	1	C	2005	rip	r	-2.10619	2.50846	-28.9599	44.2634	-1.79275	2.39637	-30.4157	44.2227
4	DC	U	W	2	C	2005	rip	r	-1.47931	2.28428	-31.8715	44.1821	NA	NA	NA	NA
4	DC	B	W	1	C	2005	rip	r	-1.45261	2.62715	-28.6655	44.4159	-1.18827	2.68189	-28.9532	44.237
4	DC	B	W	2	C	2005	rip	r	-0.923933	2.73663	-29.241	44.058	NA	NA	NA	NA
5	Da	U	Rx	1	B	2005	rip	r	-2.10619	2.50846	-28.347	46.1098	-1.79275	2.39637	-28.746	44.4859
5	Da	U	Rx	2	B	2005	rip	r	-1.47931	2.28428	-29.1451	42.8619	NA	NA	NA	NA
5	Da	B	Rx	1	B	2005	rip	r	-0.834859	2.00973	-28.9599	44.4159	0.0779216	1.91505	-30.4157	44.237
5	Da	B	Rx	2	B	2005	rip	r	0.990702	1.82037	-31.8715	44.058	NA	NA	NA	NA
6	Si	B	Rx	1	B	2005	rip	r	-0.649046	3.90209	-30.9793	41.2875	-0.754021	3.86418	-30.1655	43.5503
6	Si	B	Rx	2	B	2005	rip	r	-0.858996	3.82627	-29.3516	45.8131	NA	NA	NA	NA
6	Si	U	Rx	1	B	2005	rip	r	0.886078	3.68036	-31.1008	42.2377	0.355474	3.31201	-30.5789	43.3115
6	Si	U	Rx	2	B	2005	rip	r	-0.17513	2.94366	-30.0569	44.3854	NA	NA	NA	NA
7	Pa	B	Rx	1	B	2005	rip	r	-1.1519	2.39254	-29.2605	45.8149	-1.70854	2.12613	-29.6502	45.2199
7	Pa	B	Rx	2	B	2005	rip	r	-2.26519	1.85971	-30.0399	44.6249	NA	NA	NA	NA
7	Pa	U	Rx	1	B	2005	rip	r	-0.812896	NA	-29.3826	45.3625	-0.13952	2.76736	-28.9958	44.9446
7	Pa	U	Rx	2	B	2005	rip	r	0.533856	2.76736	-28.6091	44.5266	NA	NA	NA	NA
1	Ha	B	W	1	C	2006	rip	ca
1	Ha	B	W	2	C	2006	rip	ca
1	Ha	U	W	1	C	2006	rip	ca	-3.06496	2.54669	-33.5491	41.1504	-3.4319	2.56638	-33.771	41.0843
1	Ha	U	W	2	C	2006	rip	ca	-3.79883	2.58606	-33.9929	41.0183	NA	NA	NA	NA
2	Ca	B	W	1	C	2006	rip	ca	2.79161	3.08322	-30.8294	41.7553	2.50104	3.08322	-30.2557	41.7553
2	Ca	B	W	2	C	2006	rip	ca	2.21046		-29.6821		NA	NA	NA	NA
2	Ca	U	W	1	C	2006	rip	ca	-1.40782	2.44327	-31.6893	42.7888	-2.15381	2.53444	-31.9216	42.5068
2	Ca	U	W	2	C	2006	rip	ca	-2.8998	2.62561	-32.1539	42.2249	NA	NA	NA	NA
3	SF	B	W	1	C	2006	rip	ca
3	SF	B	W	2	C	2006	rip	ca
3	SF	U	W	1	C	2006	rip	ca	-2.56357	2.35775	-33.2825	41.5817	-3.26235	2.64074	-33.2925	41.317
3	SF	U	W	2	C	2006	rip	ca	-3.96113	2.92373	-33.3025	41.0524	NA	NA	NA	NA
4	DC	B	W	1	D	2006	rip	ca	-0.72241	2.80029	-33.5524	41.8854	-2.68002	2.6456	-33.5199	42.1944
4	DC	B	W	2	D	2006	rip	ca	-4.63762	2.49091	-33.4875	42.5035	NA	NA	NA	NA
4	DC	U	W	1	D	2006	rip	ca	-4.6461	1.0842	-33.5381	17.5621	-3.95636	1.69505	-34.1936	29.4366
4	DC	U	W	2	D	2006	rip	ca	-3.26661	2.30589	-34.8492	41.3111	NA	NA	NA	NA
1	Ha	B	W	1	C	2006	rip	cs	0.058177	1.73354	-28.5961	45.8719	-0.153632	1.50895	-28.3674	46.2764
1	Ha	B	W	2	C	2006	rip	cs	-0.365441	1.28436	-28.1386	46.681	NA	NA	NA	NA
1	Ha	U	W	1	C	2006	rip	cs	-0.840084	1.83089	-31.0717	45.0763	-0.707863	1.61895	-31.1372	44.6088
1	Ha	U	W	2	C	2006	rip	cs	-0.575642	1.40701	-31.2028	44.1412	NA	NA	NA	NA
2	Ca	B	W	1	C	2006	rip	cs	0.277187	1.88713	-28.3562	44.8092	0.208362	1.79808	-28.6689	44.9537
2	Ca	B	W	2	C	2006	rip	cs	0.139536	1.70903	-28.9815	45.0981	NA	NA	NA	NA
2	Ca	U	W	1	C	2006	rip	cs	-1.62035	1.8423	-27.9992	45.2112	-1.26399	2.04176	-28.2293	44.3776
2	Ca	U	W	2	C	2006	rip	cs	-0.907631	2.24123	-28.4594	43.5439	NA	NA	NA	NA
3	SF	B	W	1	C	2006	rip	cs	0.35472	2.04342	-26.9306	47.6122	0.128749	1.9212	-28.5069	45.5082
3	SF	B	W	2	C	2006	rip	cs	-0.0972221	1.79899	-30.0831	43.4042	NA	NA	NA	NA
3	SF	U	W	1	C	2006	rip	cs	-1.78039	2.35204	-31.9714	43.6911	-1.59968	2.36255	-31.2164	44.4046
3	SF	U	W	2	C	2006	rip	cs	-1.41896	2.37306	-30.4614	45.1182	NA	NA	NA	NA
4	DC	B	W	1	D	2006	rip	cs	0.848265	1.69324	-28.7713	44.5428	-0.361439	1.7496	-28.2915	44.8169
4	DC	B	W	2	D	2006	rip	cs	-1.57114	1.80596	-27.8117	45.0911	NA	NA	NA	NA
4	DC	U	W	1	D	2006	rip	cs	-2.32868	1.41247	-27.8777	43.4647	-1.40422	1.60886	-28.9812	43.6262
4	DC	U	W	2	D	2006	rip	cs	-0.479764	1.80525	-30.0847	43.7876	NA	NA	NA	NA
1	Ha	B	W	1	C	2006	rip	ga	0.536438	1.14771	-29.8648	34.1189	-1.01354	1.3026	-30.0997	35.1791
1	Ha	B	W	2	C	2006	rip	ga	-2.56353	1.4575	-30.3347	36.2392	NA	NA	NA	NA
1	Ha	U	W	1	C	2006	rip	ga	-2.9848	2.0309	-34.1966	34.3647	-3.41836	1.83356	-33.9966	34.0121
1	Ha	U	W	2	C	2006	rip	ga	-3.85193	1.63622	-33.7966	33.6596	NA	NA	NA	NA
2	Ca	B	W	1	C	2006	rip	ga	0.601355	1.879	-30.7286	38.4274	0.264772	1.60203	-30.3071	37.5499
2	Ca	B	W	2	C	2006	rip	ga	-0.0718116	1.32505	-29.8857	36.6724	NA	NA	NA	NA
2	Ca	U	W	1	C	2006	rip	ga	-2.42382	1.81135	-33.1113	38.6492	-1.77734	2.13933	-33.2248	39.2157
2	Ca	U	W	2	C	2006	rip	ga	-1.13086	2.46732	-33.3384	39.7822	NA	NA	NA	NA
3	SF	B	W	1	C	2006	rip	ga	-1.25233	1.80589	-29.6578	38.808	0.0230762	1.84897	-29.7422	38.9014
3	SF	B	W	2	C	2006	rip	ga	1.29848	1.89206	-29.8267	38.9948	NA	NA	NA	NA
3	SF	U	W	1	C	2006	rip	ga	-2.09243	2.21171	-33.5014	38.5743	-2.09392	2.09444	-33.5078	38.5665
3	SF	U	W	2	C	2006	rip	ga	-2.0954	1.97718	-33.5141	38.5587	NA	NA	NA	NA
4	DC	B	W	1	D	2006	rip	ga	-2.20329	2.13041	-32.2804	31.3611	-2.26792	2.41299	-32.8876	33.6442
4	DC	B	W	2	D	2006	rip	ga	-2.33255	2.69556	-33.4949	35.9272	NA	NA	NA	NA
4	DC	U	W	1	D	2006	rip	ga	-2.82695	2.09467	-33.6318	37.1044	-2.47209	2.22169	-34.2034	37.3062
4	DC	U	W	2	D	2006	rip	ga	-2.11723	2.34871	-34.775	37.5081	NA	NA	NA	NA
1	Ha	B	W	1	C	2006	rip	r	-0.557967	1.58653	-27.3354	42.4695	-0.901777	1.70165	-27.1817	41.8067
1	Ha	B	W	2	C	2006	rip	r	-1.24559	1.81676	-27.0281	41.1439	NA	NA	NA	NA
1	Ha	U	W	1	C	2006	rip	r	-1.96501	1.71417	-29.264	38.8076	-2.743	1.67561	-29.022	38.734
1	Ha	U	W	2	C	2006	rip	r	-3.521	1.63704	-28.78	38.6603	NA	NA	NA	NA
2	Ca	B	W	1	C	2006	rip	r	2.51313	2.78228	-29.2302	38.8202	2.09902	2.64972	-28.7372	39.7819
2	Ca	B	W	2	C	2006	rip	r	1.68491	2.51716	-28.2443	40.7437	NA	NA	NA	NA
2	Ca	U	W	1	C	2006	rip	r	-0.678329	2.44176	-28.1684	39.4953	-0.279788	2.40563	-27.9649	39.9697
2	Ca	U	W	2	C	2006	rip	r	0.118752	2.36951	-27.7614	40.4441	NA	NA	NA	NA
3	SF	B	W	1	C	2006	rip	r	-0.209711	1.32038	-27.9204	41.8697	0.250733	1.40281	-28.0722	40.8248
3	SF	B	W	2	C	2006	rip	r	0.711178	1.48523	-28.2239	39.7798	NA	NA	NA	NA
3	SF	U	W	1	C	2006	rip	r	-1.66185	2.20119	-31.0447	40.0867	-1.88297	2.01817	-30.5046	40.1697
3	SF	U	W	2	C	2006	rip	r	-2.10409	1.83515	-29.9644	40.2528	NA	NA	NA	NA
4	DC	B	W	1	D	2006	rip	r	-0.950646	1.92285	-29.3348	40.0392	-1.03007	2.06413	-29.3729	39.8908
4	DC	B	W	2	D	2006	rip	r	-1.10949	2.20542	-29.4109	39.7425	NA	NA	NA	NA
4	DC	U	W	1	D	2006	rip	r	-2.49158	1.59472	-28.8788	39.1645	-2.15606	1.60174	-28.7999	38.1669
4	DC	U	W	2	D	2006	rip	r	-1.82053	1.60876	-28.7209	37.1693	NA	NA	NA	NA
4	DC	B	W	1	A	2003	aqu	m	NA	NA			NA	NA			PNraw	PCraw
4	DC	B	W	2	A	2003	aqu	m	NA	NA			NA	NA			NA
4	DC	U	W	1	A	2003	aqu	m	NA	NA			NA	NA			NA
4	DC	U	W	2	A	2003	aqu	m	NA	NA			NA	NA			NA
1	Ha	B	W	1	A	2004	aqu	m	1.53825	2.55432	-26.8787	36.7752	0.54575	2.61684	-27.1602	38.2565	NA	13.5561
1	Ha	B	W	2	A	2004	aqu	m	-0.44675	2.67935	-27.4417	39.7378	NA	NA	NA	NA	NA	30.2353
1	Ha	U	W	1	A	2004	aqu	m	-1.86075	2.1741	-35.8517	44.8886	-1.31075	1.94924	-32.9247	45.891	NA	34.3175
1	Ha	U	W	2	A	2004	aqu	m	-0.76075	1.72438	-29.9977	46.8934	NA	NA	NA	NA	NA	39.7077
2	Ca	B	W	1	A	2004	aqu	m	-0.10475	3.29733	-28.5337	46.5282	0.03675	3.42633	-28.9907	46.2745	NA	38.5903
2	Ca	B	W	2	A	2004	aqu	m	0.17825	3.55532	-29.4477	46.0209	NA	NA	NA	NA	NA	39.7098
2	Ca	U	W	1	A	2004	aqu	m	0.45925	3.08021	-31.6337	42.0725	0.00425	2.92219	-31.1767	43.5864	NA	38.0197
2	Ca	U	W	2	A	2004	aqu	m	-0.45075	2.76416	-30.7197	45.1004	NA	NA	NA	NA	NA	39.8227
3	SF	B	W	1	A	2004	aqu	m	-0.0416667	3.48141	-25.6523	46.2714	-0.0911667	3.48941	-25.9308	46.0925	NA	36.878
3	SF	B	W	2	A	2004	aqu	m	-0.140667	3.49741	-26.2093	45.9135	NA	NA	NA	NA	NA	37.8026
3	SF	U	W	1	A	2004	aqu	m		NA			0.264333	2.1078	-26.3493	46.3312	NA
3	SF	U	W	2	A	2004	aqu	m	0.264333	2.1078	-26.3493	46.3312	NA	NA	NA	NA	NA	42.6541
4	DC	B	W	1	B	2004	aqu	m	2.99871	3.28736	-31.3667	46.1582	3.08094	3.39885	-31.6207	46.9535	NA	42.1053
4	DC	B	W	2	B	2004	aqu	m	3.16316	3.51033	-31.8747	47.7488	NA	NA	NA	NA	NA	43.0264
4	DC	U	W	1	B	2004	aqu	m	1.39005	1.56922	-33.1107	47.0727	1.48868	1.63364	-36.2247	45.6528	NA	41.6982
4	DC	U	W	2	B	2004	aqu	m	1.58731	1.69805	-39.3387	44.2328	NA	NA	NA	NA	NA	41.3481
5	Da	B	Rx	1	A	2004	aqu	m	1.67263	1.79334	-31.7917	48.3349	1.41806	1.53748	-34.9012	47.3375	NA	45.0816
5	Da	B	Rx	2	A	2004	aqu	m	1.16349	1.28163	-38.0107	46.3401	NA	NA	NA	NA	NA	42.0686
5	Da	U	Rx	1	A	2004	aqu	m	1.39005	1.56922	-33.1107	47.0727	1.48868	1.63364	-36.2247	45.6528	NA	41.6982
5	Da	U	Rx	2	A	2004	aqu	m	1.58731	1.69805	-39.3387	44.2328	NA	NA	NA	NA	NA	41.3481
6	Si	B	Rx	1	A	2004	aqu	m	-0.829667	2.67277	-27.2463	46.9813	-0.431667	2.7398	-27.7833	46.9321	NA	42.3173
6	Si	B	Rx	2	A	2004	aqu	m	-0.0336667	2.80684	-28.3203	46.883	NA	NA	NA	NA	NA	36.1755
6	Si	U	Rx	1	A	2004	aqu	m	0.0393333	2.64957	-29.8723	46.0403	0.0743333	2.63963	-29.2723	47.6853	NA	40.567
6	Si	U	Rx	2	A	2004	aqu	m	0.109333	2.62969	-28.6723	49.3302	NA	NA	NA	NA	NA	41.9876
7	Pa	B	Rx	1	A	2004	aqu	m	-0.745667	1.98087	-30.9543	41.4358	-0.890167	1.88023	-31.1473	43.2928	NA	35.5875
7	Pa	B	Rx	2	A	2004	aqu	m	-1.03467	1.7796	-31.3403	45.1499	NA	NA	NA	NA	NA	42.0665
7	Pa	U	Rx	1	A	2004	aqu	m	2.32933	2.2442	-34.7743	46.2709	2.37633	2.14472	-33.5038	45.5156	NA	40.2853
7	Pa	U	Rx	2	A	2004	aqu	m	2.42333	2.04525	-32.2333	44.7602	NA	NA	NA	NA	NA	41.5126
1	Ha	B	W	1	B	2005	aqu	m	1.579	3.05657	-29.536	43.289	1.3585	3.07013	-30.049	43.4962	2.1946	31.0813
1	Ha	B	W	2	B	2005	aqu	m	1.138	3.08369	-30.562	43.7034	NA	NA	NA	NA	2.4015	34.0351
1	Ha	U	W	1	B	2005	aqu	m	2.202	2.62678	-34.902	55.83	0.3945	2.00866	-34.922	51.079	2.0634	43.8557
1	Ha	U	W	2	B	2005	aqu	m	-1.413	1.39055	-34.942	46.3281	NA	NA	NA	NA	1.07252	35.7325
2	Ca	B	W	1	B	2005	aqu	m	1.43	3.72712	-26.418	46.97	1.459	3.20001	-26.4575	46.8118	3.05659	38.5198
2	Ca	B	W	2	B	2005	aqu	m	1.488	2.6729	-26.497	46.6535	NA	NA	NA	NA	2.12509	37.0918
2	Ca	U	W	1	B	2005	aqu	m	-0.348	2.86542	-29.464	47.508	-0.388	2.61661	-29.3545	48.4195	2.5221	41.8158
2	Ca	U	W	2	B	2005	aqu	m	-0.428	2.3678	-29.245	49.331	NA	NA	NA	NA	2.05329	42.7785
3	SF	B	W	1	B	2005	aqu	m	1.887	3.0902	-26.219	47.9665	1.484	3.24108	-26.479	47.2197	2.67728	41.5572
3	SF	B	W	2	B	2005	aqu	m	1.081	3.39197	-26.739	46.4729	NA	NA	NA	NA	2.70705	37.0889
3	SF	U	W	1	B	2005	aqu	m	1.126	2.5314	-30.071	47.223	0.5335	2.63257	-29.536	47.628	2.12107	39.5684
3	SF	U	W	2	B	2005	aqu	m	-0.059	2.73374	-29.001	48.033	NA	NA	NA	NA	2.30098	40.4293
4	DC	B	W	1	C	2005	aqu	m	-0.791	2.5106	-33.798	49.797	0.3175	2.55944	-32.602	48.8729	2.0967	41.5875
4	DC	B	W	2	C	2005	aqu	m	1.426	2.60828	-31.406	47.9489	NA	NA	NA	NA	2.37905	43.7348
4	DC	U	W	1	C	2005	aqu	m	-2.351	1.47814	-30.376	48.4476	-1.6445	1.65515	-32.6305	48.5561	1.32842	43.5404
4	DC	U	W	2	C	2005	aqu	m	-0.938	1.83215	-34.885	48.6646	NA	NA	NA	NA	1.62236	43.0923
5	Da	B	Rx	1	B	2005	aqu	m	0.315	1.61009	-31.226	47.2556	1.072	1.51409	-33.482	47.9479	1.52245	44.6832
5	Da	B	Rx	2	B	2005	aqu	m	1.829	1.41808	-35.738	48.6401	NA	NA	NA	NA	1.28436	44.0536
5	Da	U	Rx	1	B	2005	aqu	m	-2.351	1.47814	-30.376	48.4476	-1.6445	1.65515	-32.6305	48.5561	1.32842	43.5404
5	Da	U	Rx	2	B	2005	aqu	m	-0.938	1.83215	-34.885	48.6646	NA	NA	NA	NA	1.62236	43.0923
6	Si	B	Rx	1	B	2005	aqu	m	0.102	3.56777	-27.933	49.3936	0.0265	3.20265	-28.0275	48.5818	3.19467	44.2282
6	Si	B	Rx	2	B	2005	aqu	m	-0.049	2.83753	-28.122	47.7699	NA	NA	NA	NA	2.50342	42.1451
6	Si	U	Rx	1	B	2005	aqu	m	0.638	1.66141	-31.215	50.3009	0.8515	1.83939	-31.266	45.1947	1.45139	43.9423
6	Si	U	Rx	2	B	2005	aqu	m	1.065	2.01736	-31.317	40.0884	NA	NA	NA	NA	1.57084	31.2152
7	Pa	B	Rx	1	B	2005	aqu	m	3.653	1.19211	-29.809	40.8156	1.7325	1.70518	-31.9075	44.331	1.02815	35.202
7	Pa	B	Rx	2	B	2005	aqu	m	-0.188	2.21825	-34.006	47.8464	NA	NA	NA	NA	1.9849	42.8133
7	Pa	U	Rx	1	B	2005	aqu	m	1.726	1.55093	-35.201	48.0982	0.884	1.84007	-31.4765	45.9781	1.43504	44.5041
7	Pa	U	Rx	2	B	2005	aqu	m	0.042	2.12921	-27.752	43.858	NA	NA	NA	NA	1.93955	39.9512
1	Ha	B	W	1	C	2006	aqu	m	1.41	3.03535	-30.63	45.4475	1.44	3.04142	-30.4	32.81	NA	33.3
1	Ha	B	W	2	C	2006	aqu	m	1.47	3.0475	-30.17	46.0583	NA	NA	NA	NA	NA	32.32
1	Ha	U	W	1	C	2006	aqu	m	-1.35	1.21843	-33.5	33.4169	-1.39	1.24467	-34.73	27	NA	23.14
1	Ha	U	W	2	C	2006	aqu	m	-1.43	1.27091	-35.96	43.1855	NA	NA	NA	NA	NA	30.86
2	Ca	B	W	1	C	2006	aqu	m	0.92	3.00752	-30.57	42.0927	0.94	3.14984	-30.005	36.16	NA	36.06
2	Ca	B	W	2	C	2006	aqu	m	0.96	3.29216	-29.44	43.5027	NA	NA	NA	NA	NA	36.26
2	Ca	U	W	1	C	2006	aqu	m	-1.66	3.01437	-29.63	46.1099	-1.18	2.71763	-30.035	38.525	NA	40.18
2	Ca	U	W	2	C	2006	aqu	m	-0.7	2.4209	-30.44	41.7797	NA	NA	NA	NA	NA	36.87
3	SF	B	W	1	C	2006	aqu	m	0.88	3.17368	-27.98	43.7095	0.93	3.30801	-27.915	32.37	NA	34.1
3	SF	B	W	2	C	2006	aqu	m	0.98	3.44234	-27.85	42.6372	NA	NA	NA	NA	NA	30.64
3	SF	U	W	1	C	2006	aqu	m	-0.44	3.02476	-30.2	37.5499	-0.525	2.84465	-30.265	34.46	NA	32.4
3	SF	U	W	2	C	2006	aqu	m	-0.61	2.66455	-30.33	43.0572	NA	NA	NA	NA	NA	36.52
4	DC	B	W	1	D	2006	aqu	m	0.13	3.16107	-31.68	67.9035	0.73	3.23112	-32.09	37.405	NA	36.93
4	DC	B	W	2	D	2006	aqu	m	1.33	3.30117	-32.5	44.0967	NA	NA	NA	NA	NA	37.88
4	DC	U	W	1	D	2006	aqu	m	-2.71	2.01504	-29.46	44.6887	-2.235	1.83652	-31.41	36.93	NA	39.37
4	DC	U	W	2	D	2006	aqu	m	-1.76	1.65799	-33.36	40.6257	NA	NA	NA	NA	NA	34.49

## Sheet: soil d15N
site	trt	type	asp	loc	time	sitextrt	A15Na	Nitr15N
Ha	B	W	s	2	8_04	habs2	7.35194	NA
Ha	B	W	n	2	8_04	habn2	8.29454	NA
Ha	B	W	s	1	8_04	habs1	9.83037	NA
Ha	B	W	n	1	8_04	habn1	2.54951	NA
Ha	U	W	s	1	8_04	haus1	NA	NA
Ha	U	W	n	1	8_04	haun1	NA	NA
Ha	U	W	s	2	8_04	haus2	NA	NA
Ha	U	W	n	2	8_04	haun2	1.93827	NA
Ca	B	W	n	1	8_04	cabn1	9.59425	NA
Ca	B	W	n	2	8_04	cabn2	6.56841	NA
Ca	B	W	s	2	8_04	cabs2	8.98181	NA
Ca	B	W	s	1	8_04	cabs1	12.6434	NA
Ca	U	W	s	1	8_04	caus1	-1.77654	NA
Ca	U	W	n	1	8_04	caun1	2.72964	NA
Ca	U	W	n	2	8_04	caun2	0.631753	NA
Ca	U	W	s	2	8_04	caus2	-0.373172	NA
DC	U	W	s	1	8_04	dcub21s	-0.545302	NA
DC	U	W	n	1	8_04	dcub21n	-0.015728	NA
DC	U	W	n	2	8_04	daus2	-3.52492	NA
DC	U	W	s	2	8_04	daun2	-0.230019	NA
Da	B	Rx	s	2	8_04	dabs2	4.43823	NA
Da	B	Rx	n	2	8_04	dabn2	3.65756	NA
Da	B	Rx	s	1	8_04	dabs1	-3.19152	NA
Da	B	Rx	n	1	8_04	dabn1	1.4673	NA
DC	B	W	s	2	8_04	dcb3s2	2.84047	NA
DC	B	W	n	2	8_04	dcb3n2	-2.05131	NA
DC	B	W	s	1	8_04	dcb3s1	4.06823	NA
DC	B	W	n	1	8_04	dcb3n1	6.46422	NA
SF	B	W	s	1	8_04	sfbs1	7.39549	NA
SF	B	W	n	1	8_04	sfbn1	4.18446	NA
SF	B	W	s	2	8_04	sfbs2	9.36416	NA
SF	B	W	n	2	8_04	sfbn2	5.52503	NA
Si	B	Rx	n	1	8_04	sibe1	-0.417241	NA
Si	B	Rx	s	1	8_04	sibw1	6.17627	NA
Si	B	Rx	n	2	8_04	sibe2	6.04782	NA
Si	B	Rx	s	2	8_04	sibw2	-1.07508	NA
Si	U	Rx	n	1	8_04	siue1	0.0024284	NA
Si	U	Rx	s	1	8_04	siuw1	2.12511	NA
Si	U	Rx	n	2	8_04	siue2	5.74713	NA
Si	U	Rx	s	2	8_04	siuw2	1.3009	NA
SF	U	W	s	1	8_04	sfus1	2.92281	NA
SF	U	W	n	1	8_04	sfun1	2.71948	NA
SF	U	W	s	2	8_04	sfus2	-2.61847	NA
SF	U	W	n	2	8_04	sfun2	3.92401	NA
Pa	B	Rx	n	1	8_04	pabe1	4.25638	NA
Pa	B	Rx	s	1	8_04	pabw1	3.81476	NA
Pa	B	Rx	n	2	8_04	pabe2	-0.47292	NA
Pa	B	Rx	s	2	8_04	pabw2	0.5546	NA
Pa	U	Rx	n	1	8_04	paue1	0.986875	NA
Pa	U	Rx	s	1	8_04	pauw1	8.08861	NA
Pa	U	Rx	n	2	8_04	paue2	1.06441	NA
Pa	U	Rx	s	2	8_04	pauw2	1.06403	NA

## Sheet: soil
site_no	site	trt	type	asp	loc	time	coll	sitextrt	pH	Nit	Amm	Nit w/neg values	SWCfresh	SWCdry
1	Ha	B	W	s	1	5_05	4	HaBS1		0.0911541	5.01663	0.0911541	27.3385	37.6245
1	Ha	B	W	s	2	5_05	4	HaBS2		0	3.50547	-0.130623	30.5165	43.9192
1	Ha	B	W	n	1	5_05	4	HaBN1		0.544023	3.7076	0.544023	29.7303	42.3088
1	Ha	B	W	n	2	5_05	4	HaBN2		2.18025	4.57746	2.18025	32.9635	49.1725
1	Ha	U	W	s	1	5_05	4	HaUS1		0.0609679	2.09886	0.0609679	23.5132	30.7415
1	Ha	U	W	s	2	5_05	4	HaUS2		0.00849912	2.0977	0.00849912	11.3449	12.7967
1	Ha	U	W	n	1	5_05	4	HaUN1		0.0353553	1.39795	0.0353553	26.8726	36.7477
1	Ha	U	W	n	2	5_05	4	HaUN2		0.0976878	2.85309	0.0976878	27.339	37.6254
2	Ca	B	W	s	1	5_05	4	CaBS1		8.14363	30.6888	8.14363	23.5708	30.8401
2	Ca	B	W	s	2	5_05	4	CaBS2		10.1834	65.2821	10.1834	21.0206	26.6153
2	Ca	B	W	n	1	5_05	4	CaBN1		3.59657	10.9891	3.59657	27.8284	38.5587
2	Ca	B	W	n	2	5_05	4	CaBN2		2.64898	14.9462	2.64898	29.4783	41.8002
2	Ca	U	W	s	1	5_05	4	CaUS1		0.178756	3.13136	0.178756	15.3761	18.1699
2	Ca	U	W	s	2	5_05	4	CaUS2		1.54688	4.49907	1.54688	14.2731	16.6495
2	Ca	U	W	n	1	5_05	4	CaUN1		0.216818	4.69857	0.216818	26.2127	35.5248
2	Ca	U	W	n	2	5_05	4	CaUN2		0.127143	10.228	0.127143	23.4516	30.6363
3	SF	B	W	s	1	5_05	4	SFBS1		1.86036	8.24927	1.86036	19.5753	24.3399
3	SF	B	W	s	2	5_05	4	SFBS2		0.448418	5.22092	0.448418	23.0309	29.9222
3	SF	B	W	n	1	5_05	4	SFBN1		1.72087	10.257	1.72087	32.5244	48.2018
3	SF	B	W	n	2	5_05	4	SFBN2		1.05836	3.38176	1.05836	27.0954	37.1656
3	SF	U	W	s	1	5_05	4	SFUS1		0	4.14795	-0.145271	26.9011	36.801
3	SF	U	W	s	2	5_05	4	SFUS2		0	6.1728	-0.0841302	18.7688	23.1054
3	SF	U	W	n	1	5_05	4	SFUN1		0.135191	5.6287	0.135191	21.9735	28.1616
3	SF	U	W	n	2	5_05	4	SFUN2		0.03627	2.52109	0.03627	12.025	13.6686
4	DC	B	W	s	1	6_05	4	DCB3-S1		0.866415	1.01554	0.866415	13.994	16.2709
4	DC	B	W	s	2	6_05	4	DCB3-S2		2.40966	4.70969	2.40966	28.6486	40.1515
4	DC	B	W	n	1	6_05	4	DCB3-N1		1.37356	1.27143	1.37356	16.5301	19.8036
4	DC	B	W	n	2	6_05	4	DCB3-N2		0.549339	1.23483	0.549339	18.5546	22.7816
4	DC	U	W	s	1	6_05	4	DCUB2-S1		0.386972	5.65333	0.386972	7.78607	8.44349
4	DC	U	W	s	2	6_05	4	DCUB2-S2		0	3.07726	-0.0752197	12.9363	14.8584
4	DC	U	W	n	1	6_05	4	DCUB2-N1		0.146153	4.72123	0.146153	30.3358	43.5458
4	DC	U	W	n	2	6_05	4	DCUB2-N2		0.610176	5.34502	0.610176	19.2191	23.7917
5	Da	B	Rx	s	1	6_05	4	DaB-S1		0.183855	12.5793	0.183855	4.91726	5.17156
5	Da	B	Rx	s	2	6_05	4	DaB-S2		1.19819	6.56796	1.19819	6.31206	6.73732
5	Da	B	Rx	n	1	6_05	4	DaB-N1		1.09757	5.48755	1.09757	8.83871	9.69568
5	Da	B	Rx	n	2	6_05	4	DaB-N2		0.419409	3.4377	0.419409	13.5893	15.7263
5	Da	U	Rx	s	1	6_05	4	DCUB2-S1		0.386972	5.65333	0.386972	7.78607	8.44349
5	Da	U	Rx	s	2	6_05	4	DCUB2-S2		0	3.07726	-0.0752197	12.9363	14.8584
5	Da	U	Rx	n	1	6_05	4	DCUB2-N1		0.146153	4.72123	0.146153	30.3358	43.5458
5	Da	U	Rx	n	2	6_05	4	DCUB2-N2		0.610176	5.34502	0.610176	19.2191	23.7917
6	Si	B	Rx	s	1	6_05	4	SiBW1		0.952033	6.43309	0.952033	14.8885	17.4929
6	Si	B	Rx	s	2	6_05	4	SiBW2		0.0822221	3.41648	0.0822221	14.5324	17.0034
6	Si	B	Rx	n	1	6_05	4	SiBE1		0	3.91531	-0.00900231	19.7078	24.5451
6	Si	B	Rx	n	2	6_05	4	SiBE2		0	5.3318	-0.00574285	22.4591	28.9641
6	Si	U	Rx	s	1	6_05	4	SiUW1		0	2.28781	-0.105442	15.4996	18.3426
6	Si	U	Rx	s	2	6_05	4	SiUW2		0	0.453431	-0.137956	17.4365	21.1188
6	Si	U	Rx	n	1	6_05	4	SiUE1		0	1.30558	-0.116826	20.1992	25.3121
6	Si	U	Rx	n	2	6_05	4	SiUE2		0	1.3184	-0.110379	18.7755	23.1156
7	Pa	B	Rx	s	1	6_05	4	PaBW1		0.105405	1.31093	0.105405	9.72132	10.7681
7	Pa	B	Rx	s	2	6_05	4	PaBW2		0	1.29167	-0.0501254	15.3262	18.1003
7	Pa	B	Rx	n	1	6_05	4	PaBE1		0.268852	2.29322	0.268852	15.9377	18.9594
7	Pa	B	Rx	n	2	6_05	4	PaBE2		0	3.17786	-0.0649736	11.5839	13.1016
7	Pa	U	Rx	s	1	6_05	4	PaUW1		0	3.28828	-0.127712	19.2212	23.7949
7	Pa	U	Rx	s	2	6_05	4	PaUW2		0	3.57998	-0.115009	21.1073	26.7545
7	Pa	U	Rx	n	1	6_05	4	PaUE1		0	3.98888	-0.0894542	22.423	28.9041
7	Pa	U	Rx	n	2	6_05	4	PaUE2		0	3.46327	-0.0967741	16.4389	19.6729
4	DC	B	W	n	1	8_05	5	DCB3		NA	NA	NA
4	DC	B	W	s	1	8_05	5	DCB3		NA	NA	NA
4	DC	B	W	n	2	8_05	5	DCB3		NA	NA	NA
4	DC	B	W	s	2	8_05	5	DCB3		NA	NA	NA
4	DC	U	W	n	1	8_05	5	DAU1		0.362119	0.916151	0.362119	11.0459	12.4175
4	DC	U	W	s	1	8_05	5	DAU2		0	1.77729	-0.0031832	3.22125	3.32847
4	DC	U	W	n	2	8_05	5	DAU3		0	0.653839	-0.0168226	6.10622	6.50333
4	DC	U	W	s	2	8_05	5	DAU4		0	1.55987	-0.0356727	5.29101	5.58659
5	Da	B	Rx	n	1	8_05	5	DAB1		0.0417616	0.605034	0.0417616	2.59873	2.66807
5	Da	B	Rx	s	1	8_05	5	DAB2		0	0.60192	-0.0358167	1.48148	1.50376
5	Da	B	Rx	n	2	8_05	5	DAB3		0	0.901798	-0.00926504	3.91192	4.07118
5	Da	B	Rx	s	2	8_05	5	DAB4		0.0928279	2.84703	0.0928279	1.53572	1.55967
5	Da	U	Rx	n	1	8_05	5	DAU1		0.362119	0.916151	0.362119	11.0459	12.4175
5	Da	U	Rx	s	1	8_05	5	DAU2		0	1.77729	-0.0031832	3.22125	3.32847
5	Da	U	Rx	n	2	8_05	5	DAU3		0	0.653839	-0.0168226	6.10622	6.50333
5	Da	U	Rx	s	2	8_05	5	DAU4		0	1.55987	-0.0356727	5.29101	5.58659
6	Si	B	Rx	n	1	8_05	5	PAB1		0.209804	0.859286	0.209804	0.914381	0.922819
6	Si	B	Rx	s	1	8_05	5	PAB2		0	1.135	-0.0257192	2.60693	2.67672
6	Si	B	Rx	n	2	8_05	5	PAB3		0.0284105	0.490081	0.0284105	2.59918	2.66854
6	Si	B	Rx	s	2	8_05	5	PAB4		0	0.332629	-0.0368482	2.90897	2.99612
6	Si	U	Rx	n	1	8_05	5	PAU1		0	0.549289	-0.067217	5.64369	5.98125
6	Si	U	Rx	s	1	8_05	5	PAU2		0	1.86886	-0.0653448	5.26832	5.56131
6	Si	U	Rx	n	2	8_05	5	PAU3		0	0.634963	-0.0564876	6.05964	6.45052
6	Si	U	Rx	s	2	8_05	5	PAU4		0	0.617467	-0.0224534	4.68498	4.91525
7	Pa	B	Rx	n	1	8_05	5	SIB1		0.218267	1.24194	0.218267	3.30261	3.41541
7	Pa	B	Rx	s	1	8_05	5	SIB2		0.406406	7.71073	0.406406	16.4116	19.6339
7	Pa	B	Rx	n	2	8_05	5	SIB3		0	0.465175	-0.0590869	3.73082	3.87541
7	Pa	B	Rx	s	2	8_05	5	SIB4		0.324812	1.3596	0.324812	8.61713	9.4297
7	Pa	U	Rx	n	1	8_05	5	SIU1		0	1.79896	-0.0759457	9.40026	10.3756
7	Pa	U	Rx	s	1	8_05	5	SIU2		0	0.620367	-0.0474166	4.84553	5.09228
7	Pa	U	Rx	n	2	8_05	5	SIU3		0	0.413408	-0.103352	5.11727	5.39326
7	Pa	U	Rx	s	2	8_05	5	SIU4		0	0.382145	-0.0822057	6.46701	6.91415
2	Ca	B	W	n	1	8_05	5	CAB1		0.151087	1.2984	0.151087	8.08154	8.79208
2	Ca	B	W	s	1	8_05	5	CAB2		1.42578	2.07893	1.42578	6.01915	6.40466
2	Ca	B	W	n	2	8_05	5	CAB3		0.122448	3.14553	0.122448	5.47281	5.78967
2	Ca	B	W	s	2	8_05	5	CAB4		3.88966	35.5121	3.88966	4.50185	4.71406
2	Ca	U	W	n	1	8_05	5	CAU1		0.127874	1.58202	0.127874	10.4247	11.6379
2	Ca	U	W	s	1	8_05	5	CAU2		0	0.649678	-0.00103617	3.7142	3.85748
2	Ca	U	W	n	2	8_05	5	CAU3		0.18474	1.08579	0.18474	8.18605	8.91591
2	Ca	U	W	s	2	8_05	5	CAU4		0.0785585	1.66261	0.0785585	16.836	20.2444
1	Ha	B	W	n	1	8_05	5	HAB1		0	0.511358	-0.0623607	16.6311	19.9488
1	Ha	B	W	s	1	8_05	5	HAB2		0.106401	1.8333	0.106401	8.49838	9.28768
1	Ha	B	W	n	2	8_05	5	HAB3		0.270453	0.820824	0.270453	17.8411	21.7154
1	Ha	B	W	s	2	8_05	5	HAB4		0.121295	0.918527	0.121295	9.49921	10.4963
1	Ha	U	W	n	1	8_05	5	HAU1		0	0.563734	-0.0733312	12.2982	14.0227
1	Ha	U	W	s	1	8_05	5	HAU2		0	0.395987	-0.0796593	8.93155	9.80752
1	Ha	U	W	n	2	8_05	5	HAU3		0	0.303762	-0.0927146	12.0809	13.741
1	Ha	U	W	s	2	8_05	5	HAU4		0	0.704427	-0.0712743	12.3699	14.116
3	SF	B	W	n	1	8_05	5	SFB1		0.105703	2.01321	0.105703	10.8966	12.2292
3	SF	B	W	s	1	8_05	5	SFB2		0.222155	2.03327	0.222155	4.04124	4.21143
3	SF	B	W	n	2	8_05	5	SFB3		0	1.62792	-0.131414	20.4082	25.641
3	SF	B	W	s	2	8_05	5	SFB4		0.0496166	0.649238	0.0496166	2.53345	2.5993
3	SF	U	W	n	1	8_05	5	SFU1		0	0.52218	-0.0554332	3.80297	3.95331
3	SF	U	W	s	1	8_05	5	SFU2		0	0.635655	-0.0627007	4.14116	4.32006
3	SF	U	W	n	2	8_05	5	SFU3		0	0.931567	-0.0296547	4.57059	4.78949
3	SF	U	W	s	2	8_05	5	SFU4		0	0.54179	-0.0656716	5.03768	5.30493
5	Da	B	Rx	n	1	10_05	6	DAB1		1.37991	1.38726	1.37991	2.67811	2.7518
5	Da	B	Rx	s	1	10_05	6	DAB2		0.572126	2.07538	0.572126	2.36655	2.42392
5	Da	B	Rx	n	2	10_05	6	DAB3		0.320601	0.948402	0.320601	1.9556	1.99461
5	Da	B	Rx	s	2	10_05	6	DAB4		0.050481	0.383244	0.050481	1.91414	1.95149
5	Da	U	Rx	n	1	10_05	6	DAU1		0.264618	0.806455	0.264618	8.51004	9.30162
5	Da	U	Rx	s	1	10_05	6	DAU2		0.340108	1.46235	0.340108	6.12981	6.53009
5	Da	U	Rx	n	2	10_05	6	DAU3		0.0264354	0.839036	0.0264354	9.20105	10.1334
5	Da	U	Rx	s	2	10_05	6	DAU4		0.386978	0.780405	0.386978	4.98592	5.24755
4	DC	B	W	n	1	10_05	6	DABW1		0.143346	0.461504	0.143346	10.1795	11.3331
4	DC	B	W	s	1	10_05	6	DABW2		0.756425	1.19666	0.756425	13.1246	15.1074
4	DC	B	W	n	2	10_05	6	DABW3		2.5257	0.538915	2.5257	14.2292	16.5899
4	DC	B	W	s	2	10_05	6	DABW4		0.696498	0.813377	0.696498	11.294	12.7319
4	DC	U	W	n	1	10_05	6	DAU1		0.264618	0.806455	0.264618	8.51004	9.30162
4	DC	U	W	s	1	10_05	6	DAU2		0.340108	1.46235	0.340108	6.12981	6.53009
4	DC	U	W	n	2	10_05	6	DAU3		0.0264354	0.839036	0.0264354	9.20105	10.1334
4	DC	U	W	s	2	10_05	6	DAU4		0.386978	0.780405	0.386978	4.98592	5.24755
7	Pa	B	Rx	n	1	10_05	6	PAB1		0.174776	1.41431	0.174776	9.37193	10.3411
7	Pa	B	Rx	s	1	10_05	6	PAB2		1.13665	0.924731	1.13665	11.5423	13.0484
7	Pa	B	Rx	n	2	10_05	6	PAB3		0.487039	1.17878	0.487039	9.85626	10.9339
7	Pa	B	Rx	s	2	10_05	6	PAB4		0.0459869	0.767981	0.0459869	9.60161	10.6214
7	Pa	U	Rx	n	1	10_05	6	PAU1		0	1.16398	-0.00549045	19.4529	24.1509
7	Pa	U	Rx	s	1	10_05	6	PAU2		0.0304292	0.902732	0.0304292	16.0727	19.1508
7	Pa	U	Rx	n	2	10_05	6	PAU3		0	1.30257	-0.00247166	13.3082	15.3511
7	Pa	U	Rx	s	2	10_05	6	PAU4		0.0219735	0.688503	0.0219735	12.4701	14.2467
6	Si	B	Rx	n	1	10_05	6	SIB1		0.413356	1.99183	0.413356	8.24939	8.9911
6	Si	B	Rx	s	1	10_05	6	SIB2		1.24002	1.35433	1.24002	13.9248	16.1774
6	Si	B	Rx	n	2	10_05	6	SIB3		0.0335418	0.68923	0.0335418	5.8913	6.26011
6	Si	B	Rx	s	2	10_05	6	SIB4		2.85265	2.09194	2.85265	12.0475	13.6977
6	Si	U	Rx	n	1	10_05	6	SIU1		0.0185701	1.22315	0.0185701	13.9462	16.2064
6	Si	U	Rx	s	1	10_05	6	SIU2		0.0247488	1.18299	0.0247488	13.7122	15.8912
6	Si	U	Rx	n	2	10_05	6	SIU3		0.013708	0.74148	0.013708	13.9069	16.1534
6	Si	U	Rx	s	2	10_05	6	SIU4		0.0121497	0.324397	0.0121497	12.3399	14.077
2	Ca	B	W	n	1	10_05	6	CAB1		0.27013	0.869818	0.27013	18.6285	22.8931
2	Ca	B	W	s	1	10_05	6	CAB2		3.48506	0.656499	3.48506	12.6562	14.49
2	Ca	B	W	n	2	10_05	6	CAB3		0.437767	1.4565	0.437767	19.3813	24.0406
2	Ca	B	W	s	2	10_05	6	CAB4		6.93757	45.6544	6.93757	5.28497	5.57987
2	Ca	U	W	n	1	10_05	6	CAU1		0.0768899	0.873647	0.0768899	7.46073	8.06223
2	Ca	U	W	s	1	10_05	6	CAU2		0.0986829	0.765865	0.0986829	4.61049	4.83333
2	Ca	U	W	n	2	10_05	6	CAU3		0.0602646	1.11554	0.0602646	16.3177	19.4996
2	Ca	U	W	s	2	10_05	6	CAU4		1.50144	0.743005	1.50144	6.33934	6.76841
1	Ha	B	W	n	1	10_05	6	HAB1		0.153587	0.304192	0.153587	24.5521	32.5418
1	Ha	B	W	s	1	10_05	6	HAB2		0.468128	1.22257	0.468128	21.6793	27.6802
1	Ha	B	W	n	2	10_05	6	HAB3		1.75619	0.776232	1.75619	24.4838	32.4219
1	Ha	B	W	s	2	10_05	6	HAB4		0.400898	0.728349	0.400898	25.982	35.1022
1	Ha	U	W	n	1	10_05	6	HAU1		0.00269467	0.258688	0.00269467	18.8235	23.1884
1	Ha	U	W	s	1	10_05	6	HAU2		0.132372	0.579791	0.132372	17.8674	21.7544
1	Ha	U	W	n	2	10_05	6	HAU3		0.129326	0.540297	0.129326	22.6758	29.3256
1	Ha	U	W	s	2	10_05	6	HAU4		0.0450047	0.878916	0.0450047	17.9957	21.9448
3	SF	B	W	n	1	10_05	6	SFB1		0.0238444	1.94122	0.0238444	21.1821	26.8747
3	SF	B	W	s	1	10_05	6	SFB2		0.36444	1.05988	0.36444	9.29612	10.2489
3	SF	B	W	n	2	10_05	6	SFB3		0	2.91197	-0.0261637	29.0977	41.0391
3	SF	B	W	s	2	10_05	6	SFB4		0.166584	0.77967	0.166584	20.2468	25.3869
3	SF	U	W	n	1	10_05	6	SFU1		0.0657795	1.65667	0.0657795	12.392	14.1448
3	SF	U	W	s	1	10_05	6	SFU2		0.0728163	1.41574	0.0728163	11.1522	12.552
3	SF	U	W	n	2	10_05	6	SFU3		0.0544899	1.91063	0.0544899	10.8702	12.1959
3	SF	U	W	s	2	10_05	6	SFU4		0.0567704	1.89544	0.0567704	9.09944	10.0103
1	Ha	B	W	n		6_04	1	habn		10.0418	8.98079	10.0418	28.721	40.2938
1	Ha	B	W	s		6_04	1	habs		1.42451	61.6549	1.42451	35.8167	55.8038
1	Ha	U	W	n		6_04	1	haun		0.253024	2.75127	0.253024	24.2747	32.0563
1	Ha	U	W	s		6_04	1	haus/ w		0	3.26833	-0.135279	39.8928	66.3695
8	Sq	B	Rx	n		6_04	1	sqbe		0.575098	10.1685	0.575098	39.7176	65.886
8	Sq	B	Rx	s		6_04	1	sqbw/w		1.12656	103.079	1.12656	38.239	61.9145
8	Sq	U	Rx	n		6_04	1	sque		0	6.04314	-0.00411075	35.5433	55.143
8	Sq	U	Rx	s		6_04	1	squw		0	10.0066	-0.0332633	24.7614	32.9105
2	Ca	B	W	n		6_04	1	cabn		0.135487	96.3769	0.135487	16.5545	19.8387
2	Ca	B	W	s		6_04	1	cabs		4.35578	125.196	4.35578	8.91431	9.78673
2	Ca	U	W	n		6_04	1	caun		1.38774	5.36712	1.38774	26.6912	36.4092
2	Ca	U	W	s		6_04	1	caus		0.67956	2.1359	0.67956	13.3095	15.3529
5	Da	B	Rx	n		6_04	1	dabn		0.753003	1.99492	0.753003	15.0656	17.7379
5	Da	B	Rx	s		6_04	1	dabs		4.62907	3.54294	4.62907	9.61749	10.6409
5	Da	U	Rx	n		6_04	1	dcub2n		0.296799	1.24357	0.296799	24.9755	33.2898
5	Da	U	Rx	s		6_04	1	dcub2s		0.746337	0.571072	0.746337	12.4739	14.2517
4	DC	B	W	n		6_04	1	dcb3n		1.24937	0.564922	1.24937	15.3632	18.1519
4	DC	B	W	s		6_04	1	dcb3s		2.22532	0.818532	2.22532	24.5995	32.6251
4	DC	U	W	n		6_04	1	dcub2n		0.296799	1.24357	0.296799	24.9755	33.2898
4	DC	U	W	s		6_04	1	dcub2s		0.746337	0.571072	0.746337	12.4739	14.2517
3	SF	B	W	n		6_04	1	sfbn		2.87444	56.3039	2.87444	25.8822	34.9204
3	SF	B	W	s		6_04	1	sfbs		0.195258	16.0893	0.195258	14.1262	16.45
3	SF	U	W	n		6_04	1	sfun		0	1.66493	-0.129082	19.3914	24.0562
3	SF	U	W	s		6_04	1	sfus		0.103404	1.10889	0.103404	11.5404	13.046
6	Si	B	Rx	n		6_04	1	sibe		0.420497	145.612	0.420497	20.2588	25.4056
6	Si	B	Rx	s		6_04	1	sibw		0.126469	20.9934	0.126469	17.5624	21.3039
6	Si	U	Rx	n		6_04	1	siue		0	1.79953	-0.152182	23.2856	30.3536
6	Si	U	Rx	s		6_04	1	siuw		0	1.14883	-0.111108	23.4251	30.5911
7	Pa	B	Rx	n		6_04	1	pabe		0.114957	62.6098	0.114957	19.7362	24.5892
7	Pa	B	Rx	s		6_04	1	pabw		0.0952002	24.9486	0.0952002	11.3009	12.7408
7	Pa	U	Rx	n		6_04	1	paue		0.250065	1.66688	0.250065	16.3988	19.6155
7	Pa	U	Rx	s		6_04	1	pauw		0.00337912	1.32716	0.00337912	17.1444	20.6919
1	Ha	B	W	n	1	7_04	2	HABN1		0.53281	15.811	0.53281	14.4398	16.8768
1	Ha	B	W	s	1	7_04	2	HABS1		27.5943	20.7957	27.5943	17.4533	21.1435
1	Ha	B	W	n	2	7_04	2	HABN2		2.82859	28.1708	2.82859	16.1702	19.2893
1	Ha	B	W	s	2	7_04	2	HABS2		49.302	115.41	49.302	15.6002	18.4837
1	Ha	U	W	n	1	7_04	2	HAUN1		0	10.529	-0.197403	12.2416	13.9492
1	Ha	U	W	s	1	7_04	2	HAUS1		0	11.4579	-0.23293	23.2704	30.3279
1	Ha	U	W	n	2	7_04	2	HAUN2		1.88034	15.8261	1.88034	23.5225	30.7573
1	Ha	U	W	s	2	7_04	2	HAUS2		0	8.46323	-0.711558	13.4694	15.566
5	Da	B	Rx	n	1	7_04	2	DAB1		0	3.82538	-0.373411	6.05714	6.44769
5	Da	B	Rx	s	1	7_04	2	DAB2		0	5.58905	-0.316196	6.36825	6.80138
5	Da	B	Rx	n	2	7_04	2	DAB3		0	3.72549	-0.0936157	4.90597	5.15907
5	Da	B	Rx	s	2	7_04	2	DAB4		0.214001	4.27227	0.214001	10.8814	12.2101
5	Da	U	Rx	n	1	7_04	2	DAU1		0	5.77651	-0.473341	9.80958	10.8765
5	Da	U	Rx	s	1	7_04	2	DAU2		0	12.3472	-0.803485	19.9887	24.9824
5	Da	U	Rx	n	2	7_04	2	DAU3		0	9.0554	-0.585749	12.6223	14.4456
5	Da	U	Rx	s	2	7_04	2	DAU4		0	7.4501	-0.700981	12.0342	13.6806
4	DC	B	W	n	1	7_04	2	NA		NA	NA	NA
4	DC	B	W	s	1	7_04	2	NA		NA	NA	NA
4	DC	B	W	n	2	7_04	2	NA		NA	NA	NA
4	DC	B	W	s	2	7_04	2	NA		NA	NA	NA
4	DC	U	W	n	1	7_04	2	DAU1		0	5.77651	-0.473341	9.80958	10.8765
4	DC	U	W	s	1	7_04	2	DAU2		0	12.3472	-0.803485	19.9887	24.9824
4	DC	U	W	n	2	7_04	2	DAU3		0	9.0554	-0.585749	12.6223	14.4456
4	DC	U	W	s	2	7_04	2	DAU4		0	7.4501	-0.700981	12.0342	13.6806
2	Ca	B	Rx	n	1	7_04	2	CAB1		20.5329	53.2204	20.5329	18.4005	22.5497
2	Ca	B	W	s	1	7_04	2	CAB2		12.7027	64.6772	12.7027	12.6587	14.4934
2	Ca	B	W	n	2	7_04	2	CAB3		28.8331	91.7041	28.8331	21.2245	26.943
2	Ca	B	W	s	2	7_04	2	CAB4		5.68798	15.1924	5.68798	14.4449	16.8838
2	Ca	U	W	n	1	7_04	2	CAU1		0	34.1446	-0.209141	12.3431	14.0811
2	Ca	U	W	s	1	7_04	2	CAU2		0	9.11239	-0.12677	5.14338	5.42226
2	Ca	U	W	n	2	7_04	2	CAU3		0	13.9506	-0.218192	10.7009	11.9832
2	Ca	U	W	s	2	7_04	2	CAU4		0	19.105	-0.316463	12.0827	13.7433
6	Si	B	Rx	n	2	7_04	2	SIB3		0	13.0554	-0.41487	9.48635	10.4806
6	Si	B	Rx	s	1	7_04	2	SIB2		0	21.8412	-0.311431	16.3732	19.5789
6	Si	B	Rx	n	1	7_04	2	SIB1		3.3183	18.5053	3.3183	11.6213	13.1495
6	Si	B	Rx	s	2	7_04	2	SIB4		0.829065	33.4578	0.829065	20.4567	25.7177
6	Si	U	Rx	n	1	7_04	2	SIU1		0	8.31135	-0.695817	14.4023	16.8255
6	Si	U	Rx	s	1	7_04	2	SIU2		0	6.76395	-0.585777	12.8681	14.7686
6	Si	U	Rx	n	2	7_04	2	SIU3		0	11.832	-0.662648	14.67	17.1921
6	Si	U	Rx	s	2	7_04	2	SIU4		0	7.33382	-0.603998	12.0487	13.6993
3	SF	B	W	n	1	7_04	2	SFB1		0	60.4763	-0.514283	20.1903	25.2981
3	SF	B	W	s	1	7_04	2	SFB2		1.4291	4.4957	1.4291	12.4488	14.2188
3	SF	B	W	n	2	7_04	2	SFB3		0	36.4649	-0.645036	19.4514	24.1486
3	SF	B	W	s	2	7_04	2	SFB4		1.41416	10.2743	1.41416	15.5488	18.4116
3	SF	U	W	n	1	7_04	2	SFU1		0	6.78463	-0.575362	5.625	5.96026
3	SF	U	W	s	1	7_04	2	SFU2		0	9.33503	-0.632076	6.81133	7.30918
3	SF	U	W	n	2	7_04	2	SFU3		0	15.4512	-0.494908	7.0852	7.62548
3	SF	U	W	s	2	7_04	2	SFU4		0	5.35164	-0.808254	5.16812	5.44977
7	Pa	B	Rx	n	1	7_04	2	YPB1		0	15.5338	-0.278853	4.42392	4.62869
7	Pa	B	Rx	s	1	7_04	2	YPB2		0	5.424	-0.492841	7.67148	8.3089
7	Pa	B	Rx	n	2	7_04	2	YPB3		0.868565	7.49059	0.868565	7.60304	8.22867
7	Pa	B	Rx	s	2	7_04	2	YPB4		0	7.71555	-0.361535	5.27101	5.5643
7	Pa	U	Rx	n	1	7_04	2	YPU1		0	8.74421	-0.677794	8.53478	9.33118
7	Pa	U	Rx	s	1	7_04	2	YPU2		0	5.13471	-0.509772	9.94109	11.0384
7	Pa	U	Rx	n	2	7_04	2	YPU3		0	7.0319	-0.616118	12.047	13.6971
7	Pa	U	Rx	s	2	7_04	2	YPU4		0	6.0126	-0.483237	5.8605	6.22534
1	Ha	B	W	s	2	8_04	3	habs2	6.06	53.9067	10.394	53.9067	6.58397	7.04801
1	Ha	B	W	n	2	8_04	3	habn2	6.78	2.57728	11.7816	2.57728	16.7498	20.1198
1	Ha	B	W	s	1	8_04	3	habs1	6.8	10.2205	14.0923	10.2205	3.92954	4.09027
1	Ha	B	W	n	1	8_04	3	habn1	6.04	1.70734	7.6466	1.70734	9.30326	10.2575
1	Ha	U	W	s	1	8_04	3	haus1	5.8	0	3.60442	-0.298765	6.44532	6.88937
1	Ha	U	W	n	1	8_04	3	haun1	5.74	0	2.48057	-0.455818	8.4976	9.28675
1	Ha	U	W	s	2	8_04	3	haus2	5.98	0	2.91348	-0.523183	7.57191	8.19222
1	Ha	U	W	n	2	8_04	3	haun2	6.38	0	4.38461	-0.215201	8.86786	9.73077
2	Ca	B	W	n	1	8_04	3	cabn1	6.83	20.6326	55.2167	20.6326	20.8923	26.4099
2	Ca	B	W	n	2	8_04	3	cabn2	6.89	21.2593	94.5933	21.2593	26.4515	35.9646
2	Ca	B	W	s	2	8_04	3	cabs2	7.07	8.26808	37.6347	8.26808	14.9966	17.6424
2	Ca	B	W	s	1	8_04	3	cabs1	6.92	26.0105	34.7386	26.0105	14.8043	17.3768
2	Ca	U	W	s	1	8_04	3	caus1	6.47	0.186716	5.65799	0.186716	4.90726	5.1605
2	Ca	U	W	n	1	8_04	3	caun1	5	0	7.96991	-0.715681	14.6319	17.1398
2	Ca	U	W	n	2	8_04	3	caun2	5.85	0	6.601	-0.461704	8.20351	8.93662
2	Ca	U	W	s	2	8_04	3	caus2	5.91	0.0177766	4.35788	0.0177766	6.22248	6.63536
5	Da	U	Rx	s	1	8_04	3	dcub21s	6	0	5.0306	-0.427818	9.37521	10.3451
5	Da	U	Rx	n	1	8_04	3	dcub21n	6.63	0	9.29054	-0.426791	17.8373	21.7097
5	Da	U	Rx	n	2	8_04	3	daus2	6.69	0	7.30966	-0.395061	14.6873	17.2159
5	Da	U	Rx	s	2	8_04	3	daun2	6.36	0	9.38605	-0.546448	18.0331	22.0004
5	Da	B	Rx	s	2	8_04	3	dabs2	6.83	1.52287	5.65609	1.52287	6.36945	6.80275
5	Da	B	Rx	n	2	8_04	3	dabn2	6.65	0.13711	5.0151	0.13711	12.214	13.9134
5	Da	B	Rx	s	1	8_04	3	dabs1	6.72	0	10.5422	-0.0605247	4.68765	4.9182
5	Da	B	Rx	n	1	8_04	3	dabn1	6.93	0.708951	9.654	0.708951	3.95077	4.11327
4	DC	B	W	s	2	8_04	3	dcb3s2	6.78	0.0643688	10.5352	0.0643688	22.2893	28.6825
4	DC	B	W	n	2	8_04	3	dcb3n2	7.37	0.572464	5.57743	0.572464	14.8892	17.4939
4	DC	B	W	s	1	8_04	3	dcb3s1	7.23	1.0977	4.04812	1.0977	11.3493	12.8023
4	DC	B	W	n	1	8_04	3	dcb3n1	7.31	0.294507	4.35533	0.294507	15.8975	18.9026
4	DC	U	W	s	1	8_04	3	dcub21s	6	0	5.0306	-0.427818	9.37521	10.3451
4	DC	U	W	n	1	8_04	3	dcub21n	6.63	0	9.29054	-0.426791	17.8373	21.7097
4	DC	U	W	n	2	8_04	3	daus2	6.69	0	7.30966	-0.395061	14.6873	17.2159
4	DC	U	W	s	2	8_04	3	daun2	6.36	0	9.38605	-0.546448	18.0331	22.0004
3	SF	B	W	s	1	8_04	3	sfbs1	6.68	2.06617	8.54151	2.06617	13.3637	15.4251
3	SF	B	W	n	1	8_04	3	sfbn1	5.85	0	44.9917	0.863372	25.1338	33.5716
3	SF	B	W	s	2	8_04	3	sfbs2	6.72	2.52878	17.598	2.52878	23.4437	30.6228
3	SF	B	W	n	2	8_04	3	sfbn2	6.14	0.193829	9.57487	0.193829	19.5924	24.3664
6	Si	B	Rx	n	1	8_04	3	sibe1	5.89	0	18.4074	-0.453399	18.9441	23.3717
6	Si	B	Rx	s	1	8_04	3	sibw1	6.59	3.11623	10.2863	3.11623	9.26204	10.2075
6	Si	B	Rx	n	2	8_04	3	sibe2	7.46	8.8996	17.1566	8.8996	17.3909	21.052
6	Si	B	Rx	s	2	8_04	3	sibw2	6.36	0	8.11871	-0.161205	8.98171	9.86803
6	Si	U	Rx	n	1	8_04	3	siue1	6.27	0	3.90303	-0.526364	10.6389	11.9055
6	Si	U	Rx	s	1	8_04	3	siuw1	5.6	0	7.71964	-0.694132	18.7324	23.0503
6	Si	U	Rx	n	2	8_04	3	siue2	5.6	0	2.99925	-0.547131	14.5262	16.995
6	Si	U	Rx	s	2	8_04	3	siuw2	5.3	0	4.07144	-0.611503	19.6344	24.4314
3	SF	U	W	s	1	8_04	3	sfus1	6.32	0	3.55178	-0.528978	10.0786	11.2082
3	SF	U	W	n	1	8_04	3	sfun1	5.83	0	3.15943	-0.464422	5.37177	5.67671
3	SF	U	W	s	2	8_04	3	sfus2	5.74	0	2.01143	-0.428739	3.93719	4.09856
3	SF	U	W	n	2	8_04	3	sfun2	6.5	0	5.54488	-0.328986	9.70486	10.7479
7	Pa	B	Rx	n	1	8_04	3	pabe1	6.84	0	5.65785	-0.487641	10.5538	11.799
7	Pa	B	Rx	s	1	8_04	3	pabw1	7.29	1.22992	10.6184	1.22992	8.85187	9.71152
7	Pa	B	Rx	n	2	8_04	3	pabe2	7.45	0.182936	7.78157	0.182936	7.8538	8.5232
7	Pa	B	Rx	s	2	8_04	3	pabw2	6.78	0.336405	5.88272	0.336405	10.1965	11.3543
7	Pa	U	Rx	n	1	8_04	3	paue1	6.2	0	5.04557	-0.646011	17.5211	21.2431
7	Pa	U	Rx	s	1	8_04	3	pauw1	5.09	0	2.32392	-0.668256	12.2656	13.9804
7	Pa	U	Rx	n	2	8_04	3	paue2	6.2	0	2.675	-0.53609	9.29296	10.245
7	Pa	U	Rx	s	2	8_04	3	pauw2	6.14	0	4.67333	-0.602138	12.1661	13.8512
1	Ha	B	W	n	1	6_06	7				0.99439	-0.00362916		47.6841	waterlogged
1	Ha	B	W	n	2	6_06	7				1.61515	0.941255		57.0931	waterlogged
1	Ha	B	W	s	1	6_06	7				1.13974	1.25846		13.5765
1	Ha	B	W	s	2	6_06	7				1.74321	1.94199		20.6357
1	Ha	U	W	n	1	6_06	7				0.749616	-0.179908		19.5029
1	Ha	U	W	n	2	6_06	7				2.66124	0.479441		25.3333
1	Ha	U	W	s	1	6_06	7				1.71463	0.254397		20.6298
1	Ha	U	W	s	2	6_06	7				14.6628	0.170078		17.4414
2	Ca	B	W	n	1	6_06	7				3.63109	0.462139		38.5275
2	Ca	B	W	n	2	6_06	7				2.46288	0.216157		34.6154
2	Ca	B	W	s	1	6_06	7				13.6277	8.75654		19.1456
2	Ca	B	W	s	2	6_06	7				16.6458	32.9539		30.8162
2	Ca	U	W	n	1	6_06	7				10.9316	1.91742		31.8114
2	Ca	U	W	n	2	6_06	7				7.40739	0.466236		25.7184
2	Ca	U	W	s	1	6_06	7				2.10986	0.0681895		18.6741
2	Ca	U	W	s	2	6_06	7				2.73272	1.21763		16.4208
3	SF	B	W	n	1	6_06	7				3.52036	0.405416		36.8494
3	SF	B	W	n	2	6_06	7				3.22673	-0.0218022		41.1798
3	SF	B	W	s	1	6_06	7				1.76166	0.451922		11.8119
3	SF	B	W	s	2	6_06	7				1.87235	-0.189464		20.3281
3	SF	U	W	n	1	6_06	7				3.48405	-0.106764		32.2863	waterlogged
3	SF	U	W	n	2	6_06	7				1.93737	0.100586		10.0677
3	SF	U	W	s	1	6_06	7				2.32081	-0.19964		6.3379
3	SF	U	W	s	2	6_06	7				1.15269	-0.11453		4.79955
4	DC	B	W	n	1	6_06	7				1.64527	0.311764		31.3141
4	DC	B	W	n	2	6_06	7				3.8426	1.23833		22.4994
4	DC	B	W	s	1	6_06	7				6.23004	1.53514		26.6895
4	DC	B	W	s	2	6_06	7				8.10061	1.6294		32.0566
4	DC	U	W	n	1	6_06	7				8.78394	1.10652		46.3344
4	DC	U	W	n	2	6_06	7				16.0964	1.1488		42.3834
4	DC	U	W	s	1	6_06	7				8.61444	0.274929		12.9876
4	DC	U	W	s	2	6_06	7				6.20893	0.375887		15.7739
	Ca3	U	W	n	1	6_06	7				0.46739	-0.0920059		15.9059
	Ca3	U	W	n	2	6_06	7				0.733961	-0.186996		13.8981
	Ca3	U	W	s	1	6_06	7				11.6342	9.76089		19.4414
	Ca3	U	W	s	2	6_06	7				3.75945	1.89508		19.9639

## Sheet: streamwater
obs_no	site_no	site	trt	streamid	type	time	coll	season	week	w	year	trip	avgNO3	avgNH4	avgON	avgON_IN	NO3	NH4	ON	ON_IN	A_N	ON%	NO3%	NH4%
1	4	DC	B	1	W	03_7	1b	A	26.3	26.3	2003	2	94.5673	12.1702			87.4375	11.1765			0.127823
2	4	DC	B	2	W	03_7	1b	A	26.3	26.3	2003	2					89.8045	10.9845			0.122316
3	4	DC	B	3	W	03_7	1b	A	26.3	26.3	2003	2					106.46	14.3497			0.13479
4	4	DC	U	2	W	03_7	1b	A	26.3	26.3	2003	2	6.60191	12.3472			2.27423	8.18087			3.59721
5	4	DC	U	4	W	03_7	1b	A	26.3	26.3	2003	2					13.7649	18.385			1.33564
6	4	DC	U	5	W	03_7	1b	A	26.3	26.3	2003	2					3.76661	10.4758			2.78123
7	1	Ha	B	2	W	04_5	1a	A	20.7	20.7	2004	1	117.342	10.7703	72.9731	0.569825	47.6412	11.4017	33.6688	0.570242	0.239324	36.3156	51.3865	12.298
8	1	Ha	B	1	W	04_5	1a	A	20.7	20.7	2004	1					187.044	10.1389	112.277	0.569408	0.0542061	36.2817	60.442	3.27632
9	1	Ha	U	1	W	04_5	1a	A	20.7	20.7	2004	1	27.2881	9.95291	32.8223	2.40313	53.5707	10.611	19.2235	0.299517	0.198074	23.0484	64.2295	12.7222
10	1	Ha	U	2	W	04_5	1a	A	20.7	20.7	2004	1					1.00552	9.29485	46.421	4.50673	9.24379	81.8404	1.77274	16.3868
11	2	Ca	B	1	W	04_5	1a	A	20.7	20.7	2004	1	345.071	10.2456	65.238	0.314171	140.701	9.17715	80.9328	0.53999	0.0652245	35.0645	60.9594	3.97605
12	2	Ca	B	2	W	04_5	1a	A	20.7	20.7	2004	1					549.44	11.314	49.5433	0.0883512	0.0205918	8.11789	90.0283	1.85385
13	2	Ca	U	1	W	04_5	1a	A	20.7	20.7	2004	1	33.1052	11.0398	23.7351	1.05469	63.5307	11.1063	22.8512	0.306164	0.174817	23.4399	65.1676	11.3924
14	2	Ca	U	2	W	04_5	1a	A	20.7	20.7	2004	1					2.67957	10.9732	24.6191	1.80322	4.09516	64.3268	7.0014	28.6718
15	4	DC	U	2	W	04_5	2c	B	23	75	2004	3	1.74945	9.00071	110.137	11.1634	1.74277	10.2129	88.6133	7.41182	5.86015	88.112	1.73291	10.1551
16	4	DC	U	4	W	04_5	2c	B	23	75	2004	3					2.32819	9.86003	90.75	7.44572	4.23507	88.1597	2.26173	9.57859
17	4	DC	U	5	W	04_5	2c	B	23	75	2004	3					1.17739	6.9292	151.047	18.6326	5.88522	94.9064	0.739784	4.35379
18	4	DC	B	1	W	04_5	2c	B	23	75	2004	3	38.0923	12.2163	105.48	2.34412	54.7852	10.4151	83.3295	1.27805	0.190108	56.1029	36.885	7.01214
19	4	DC	B	2	W	04_5	2c	B	23	75	2004	3					25.2612	12.5331	159.203	4.21237	0.49614	80.8149	12.8231	6.36205
20	4	DC	B	3	W	04_5	2c	B	23	75	2004	3					34.2306	13.7008	73.9067	1.54193	0.40025	60.6598	28.0951	11.2451
21	5	Da	B	2	Rx	04_5	1a	A	20.7	20.7	2004	1	2.36444	13.0536	143.681	9.4287	0.76139	8.74451	92.3478	9.71479	11.4849	90.6671	0.747533	8.58536
22	5	Da	B	1	Rx	04_5	1a	A	20.7	20.7	2004	1					3.96749	17.3628	195.015	9.14262	4.37626	90.1406	1.83388	8.02551
23	5	Da	U	2	Rx	04_5	1a	A	20.7	20.7	2004	1	1.74945	9.00071	110.137	11.1634	1.74277	10.2129	88.6133	7.41182	5.86015	88.112	1.73291	10.1551
24	5	Da	U	4	Rx	04_5	1a	A	20.7	20.7	2004	1					2.32819	9.86003	90.75	7.44572	4.23507	88.1597	2.26173	9.57859
25	5	Da	U	5	Rx	04_5	1a	A	20.7	20.7	2004	1					1.17739	6.9292	151.047	18.6326	5.88522	94.9064	0.739784	4.35379
26	6	Si	B	2	Rx	04_5	1a	A	20.7	20.7	2004	1	11.4265	7.81844	92.2312	4.84561	12.1164	5.83214	101.124	5.63409	0.481343	84.9263	10.1757	4.89799
27	6	Si	B	1	Rx	04_5	1a	A	20.7	20.7	2004	1					10.7366	9.80474	83.3387	4.05712	0.913208	80.2259	10.3356	9.43852
28	6	Si	U	2	Rx	04_5	1a	A	20.7	20.7	2004	1	3.57314	6.71275	146.854	14.6159	5.03326	6.27729	141.606	12.5198	1.24716	92.6035	3.2915	4.10503
29	6	Si	U	3	Rx	04_5	1a	A	20.7	20.7	2004	1					0.752889	6.60082	126.175	17.158	8.76731	94.4928	0.563842	4.94338
30	6	Si	U	1	Rx	04_5	1a	A	20.7	20.7	2004	1					4.93328	7.26014	172.78	14.17	1.47167	93.408	2.66702	3.92496
31	3	SF	B	2	W	04_5	1a	A	20.7	20.7	2004	1	360.615	10.5378	155.327	0.477377	236.718	8.607	159.718	0.651048	0.0363597	39.4324	58.4426	2.12496
32	3	SF	B	1	W	04_5	1a	A	20.7	20.7	2004	1					484.512	12.4686	150.936	0.303706	0.0257343	23.2956	74.78	1.92441
33	3	SF	U	2	W	04_5	1a	A	20.7	20.7	2004	1	62.7492	8.81763	134.47	5.43082	2.56672	9.30677	115.044	9.68919	3.62594	90.6448	2.02234	7.33291
34	3	SF	U	1	W	04_5	1a	A	20.7	20.7	2004	1					122.932	8.3285	153.896	1.17245	0.0677489	53.969	43.1103	2.92068
35	7	Pa	B	1	Rx	04_5	1a	A	20.7	20.7	2004	1	12.6428	9.61301	90.3567	6.26873	1.39329	9.29682	112.451	10.5191	6.67258	91.3188	1.13146	7.54974
36	7	Pa	B	2	Rx	04_5	1a	A	20.7	20.7	2004	1					23.8924	9.92921	68.2626	2.01832	0.415581	66.8689	23.4046	9.72649
37	7	Pa	U	2	Rx	04_5	1a	A	20.7	20.7	2004	1	7.04202	8.40496	77.054	8.54899	11.6414	11.576	34.1427	1.47057	0.994379	59.5235	20.2953	20.1812
38	7	Pa	U	1	Rx	04_5	1a	A	20.7	20.7	2004	1					2.44265	5.23396	119.965	15.6274	2.14274	93.9858	1.91367	4.1005
41	5	Da	B	2	Rx	04_7	1b	A	26.3	26.3	2004	2	1.28358	25.9511	52.4123	3.51909		26.9703	12.5697			31.7899	0	68.2101
42	5	Da	B	1	Rx	04_7	1b	A	26.3	26.3	2004	2					1.28358	24.9319	92.2548	3.51909	19.4238	77.8717	1.08346	21.0449
43	5	Da	U	2	Rx	04_7	1b	A	26.3	26.3	2004	2	0.483224	28.8444	67.4392	2.29951	0.483224	28.8444	67.4392	2.29951	59.6915	69.6925	0.49937	29.8081
44	5	Da	U	4	Rx	04_7	1b	A	26.3	26.3	2004	2
45	5	Da	U	5	Rx	04_7	1b	A	26.3	26.3	2004	2
46	4	DC	B	1	W	04_7	2d	B	26.1	78.1	2004	4	39.8042	24.2434	103.983	1.6676	43.1584	21.0404	116.425	1.8135	0.487516	64.4571	23.8941	11.6488
47	4	DC	B	2	W	04_7	2d	B	26.1	78.1	2004	4					52.8029	29.3271	111.74	1.36053	0.555407	57.6367	27.2362	15.1272
48	4	DC	B	3	W	04_7	2d	B	26.1	78.1	2004	4					23.4513	22.3628	83.7839	1.82878	0.953583	64.6491	18.0954	17.2555
49	4	DC	U	2	W	04_7	2d	B	26.1	78.1	2004	4	0.483224	28.8444	67.4392	2.29951	0.483224	28.8444	67.4392	2.29951	59.6915	69.6925	0.49937	29.8081
50	4	DC	U	4	W	04_7	2d	B	26.1	78.1	2004	4
51	4	DC	U	5	W	04_7	2d	B	26.1	78.1	2004	4
52	1	Ha	B	2	W	04_7	1b	A	26.3	26.3	2004	2	42.576	23.4154	87.6276	1.30744	35.8586	24.5548	64.3854	1.06575	0.684767	51.5914	28.7331	19.6755
53	1	Ha	B	1	W	04_7	1b	A	26.3	26.3	2004	2					49.2934	22.276	110.87	1.54912	0.451907	60.7708	27.0191	12.2101
54	1	Ha	U	1	W	04_7	1b	A	26.3	26.3	2004	2	25.1608	22.2482	54.5452	1.83529	45.6883	25.0041	31.1742	0.440984	0.547276	30.603	44.8511	24.5459
55	1	Ha	U	2	W	04_7	1b	A	26.3	26.3	2004	2					4.63336	19.4923	77.9162	3.2296	4.20695	76.3571	4.54065	19.1023
56	2	Ca	B	3	W	04_7	1b	A	26.3	26.3	2004	2	65.1262	18.6298	55.5502	0.655067	54.9844	18.4213	43.2317	0.588942	0.335028	37.065	47.1413	15.7937
57	2	Ca	B	1	W	04_7	1b	A	26.3	26.3	2004	2					75.268	18.8384	67.8687	0.721192	0.250284	41.9007	46.4689	11.6304
58	2	Ca	U	2	W	04_7	1b	A	26.3	26.3	2004	2	17.171	20.2984	44.7631	1.36353	6.48092	16.4663	41.2875	1.79924	2.54074	64.276	10.0894	25.6346
59	2	Ca	U	1	W	04_7	1b	A	26.3	26.3	2004	2					27.8611	24.1304	48.2386	0.927817	0.866096	48.1279	27.7971	24.075
60	6	Si	B	1	Rx	04_7	1b	A	26.3	26.3	2004	2	7.74988	21.0609	72.7602	2.62865	1.77762	21.0048	71.1237	3.12187	11.8162	75.7391	1.89298	22.3679
61	6	Si	B	2	Rx	04_7	1b	A	26.3	26.3	2004	2					13.7221	21.117	74.3966	2.13543	1.5389	68.1065	12.5619	19.3316
62	6	Si	U	1	Rx	04_7	1b	A	26.3	26.3	2004	2	4.68626	20.5814	307.372	11.6908	4.77373	20.7481	275.558	10.797	4.3463	91.5232	1.58554	6.89122
63	6	Si	U	2	Rx	04_7	1b	A	26.3	26.3	2004	2					7.94096	19.9447	522.625	18.7417	2.51162	94.9346	1.44247	3.62294
64	6	Si	U	3	Rx	04_7	1b	A	26.3	26.3	2004	2					1.34409	21.0515	123.933	5.5338	15.6623	84.695	0.918544	14.3865
65	3	SF	B	2	W	04_7	1b	A	26.3	26.3	2004	2	76.7716	20.7848	110.168	1.4314	29.2681	21.4767	104.587	2.06103	0.733792	67.3313	18.8424	13.8264
66	3	SF	B	1	W	04_7	1b	A	26.3	26.3	2004	2					124.275	20.0929	115.748	0.80176	0.161681	44.4987	47.7767	7.7246
67	3	SF	U	2	W	04_7	1b	A	26.3	26.3	2004	2	34.0486	22.9014	39.2261	1.58782	1.45309	22.93	77.0501	3.15997	15.7802	75.9614	1.43256	22.6061
68	3	SF	U	1	W	04_7	1b	A	26.3	26.3	2004	2					66.644	22.8728	1.40211	0.0156631	0.343209	1.54216	73.3005	25.1574
69	7	Pa	B	1	Rx	04_7	1b	A	26.3	26.3	2004	2	5.48155	20.5091	83.941	3.36662	2.19476	20.9048	106.209	4.59788	9.52485	82.1361	1.69731	16.1666
70	7	Pa	B	2	Rx	04_7	1b	A	26.3	26.3	2004	2					8.76835	20.1135	61.6732	2.13536	2.29388	68.1058	9.68289	22.2114
71	7	Pa	U	2	Rx	04_7	1b	A	26.3	26.3	2004	2	3.05667	20.8113	42.002	1.76951	4.9594	19.2743	27.4647	1.13332	3.88643	53.1248	9.59295	37.2823
72	7	Pa	U	1	Rx	04_7	1b	A	26.3	26.3	2004	2					1.15394	22.3483	56.5393	2.4057	19.3669	70.6375	1.44168	27.9209
75	1	Ha	U	1	W	04_8	1c	A	32.4	32.4	2004	3	32.2213	9.30853	63.3168	1.70082	52.3315	5.57826	72.6218	1.25405	0.106595	55.6355	40.0911	4.2735
76	1	Ha	U	2	W	04_8	1c	A	32.4	32.4	2004	3					12.1111	13.0388	54.0117	2.14759	1.0766	68.2297	15.2992	16.4711
77	1	Ha	B	2	W	04_8	1c	A	32.4	32.4	2004	3	7.78111	11.4446	76.3804	3.98067	9.62392	10.1421	73.1676	3.70169	1.05384	78.731	10.3557	10.9133
78	1	Ha	B	1	W	04_8	1c	A	32.4	32.4	2004	3					5.93829	12.7471	79.5931	4.25965	2.14659	80.9873	6.04231	12.9704
79	2	Ca	U	1	W	04_8	1c	A	32.4	32.4	2004	3	16.0089	12.4031	144.378	4.6525	21.7076	11.6605	237.321	7.11222	0.537162	87.6729	8.01938	4.3077
80	2	Ca	U	2	W	04_8	1c	A	32.4	32.4	2004	3					10.3103	13.1457	51.4339	2.19278	1.27501	68.6794	13.7673	17.5534
81	2	Ca	B	1	W	04_8	1c	A	32.4	32.4	2004	3	105.394	8.76274	57.0269	0.512918	99.0904	9.01354	82.7046	0.765047	0.0909629	43.3443	51.9318	4.72387
82	2	Ca	B	3	W	04_8	1c	A	32.4	32.4	2004	3					111.697	8.51193	31.3491	0.260789	0.0762055	20.6846	73.6992	5.61628
83	5	Da	B	2	Rx	04_8	1c	A	32.4	32.4	2004	3	111.697	15.2494	190.221	0.260789		15.2494	190.221
84	5	Da	B	1	Rx	04_8	1c	A	32.4	32.4	2004	3
85	5	Da	U	2	Rx	04_8	1c	A	32.4	32.4	2004	3	NA	NA	NA	NA
86	5	Da	U	4	Rx	04_8	1c	A	32.4	32.4	2004	3
87	5	Da	U	5	Rx	04_8	1c	A	32.4	32.4	2004	3
88	4	DC	B	2	W	04_8	2e	B	30.1	82.1	2004	5	24.3423	12.0406	86.788	2.3854
89	4	DC	B	1	W	04_8	2e	B	30.1	82.1	2004	5
90	4	DC	B	3	W	04_8	2e	B	30.1	82.1	2004	5	24.3423	12.0406	86.788	2.3854	24.3423	12.0406	86.788	2.3854	0.494637	70.4614	19.763	9.77553
91	4	DC	U	2	W	04_8	2e	B	30.1	82.1	2004	5	NA	NA	NA	NA
92	4	DC	U	4	W	04_8	2e	B	30.1	82.1	2004	5
93	4	DC	U	5	W	04_8	2e	B	30.1	82.1	2004	5
94	6	Si	U	2	Rx	04_8	1c	A	32.4	32.4	2004	3	3.65217	11.1949	126.749	9.46024	4.17817	15.4875	108.933	5.53928	3.70676	84.7078	3.24899	12.0432
95	6	Si	U	1	Rx	04_8	1c	A	32.4	32.4	2004	3					4.48643	9.94349	118.498	8.21195	2.21635	89.1445	3.37509	7.48037
96	6	Si	U	3	Rx	04_8	1c	A	32.4	32.4	2004	3					2.29192	8.15379	152.815	14.6295	3.55763	93.6018	1.40384	4.99433
97	6	Si	B	2	Rx	04_8	1c	A	32.4	32.4	2004	3	54.3859	12.0028	72.7569	1.76463	22.1604	12.6279	110.261	3.16949	0.569843	76.0163	15.2778	8.70594
98	6	Si	B	1	Rx	04_8	1c	A	32.4	32.4	2004	3					86.6115	11.3777	35.2527	0.359761	0.131364	26.4577	65.0032	8.5391
99	3	SF	U	2	W	04_8	1c	A	32.4	32.4	2004	3	35.4977	12.8205	50.0626	2.13503	1.39438	14.2925	59.018	3.76224	10.2501	79.0015	1.86651	19.132
100	3	SF	U	1	W	04_8	1c	A	32.4	32.4	2004	3					69.6009	11.3485	41.1072	0.507813	0.163051	33.6788	57.0235	9.29775
101	3	SF	B	2	W	04_8	1c	A	32.4	32.4	2004	3	148.84	14.7552	240.266	1.92545	28.8072	14.2582	109.621	2.54545	0.494952	71.7948	18.8669	9.33823
102	3	SF	B	1	W	04_8	1c	A	32.4	32.4	2004	3					268.872	15.2521	370.911	1.30546	0.0567263	56.6246	41.0469	2.32844
103	7	Pa	U	2	Rx	04_8	1c	A	32.4	32.4	2004	3	11.4047	14.0367	22.4859	0.998435	18.1322	16.0606	22.7472	0.665262	0.885753	39.9494	31.8444	28.2062
104	7	Pa	U	1	Rx	04_8	1c	A	32.4	32.4	2004	3					4.67726	12.0128	22.2246	1.33161	2.56833	57.1112	12.0193	30.8695
105	7	Pa	B	1	Rx	04_8	1c	A	32.4	32.4	2004	3	3.55928	11.5364	45.4822	3.59286	2.07789	10.1403	81.0712	6.63527	4.88011	86.9029	2.22736	10.8698
106	7	Pa	B	2	Rx	04_8	1c	A	32.4	32.4	2004	3					5.04067	12.9324	9.89332	0.550453	2.56561	35.5027	18.0887	46.4086
109	1	Ha	B	1	W	05_4	2a	B	14.4	66.4	2005	1	490.346	10.9048	25.203	0.0460096	534.71	13.0684	25.203	0.0460096	0.0244401	4.39858	93.3207	2.28077
110	1	Ha	B	2	W	05_4	2a	B	14.4	66.4	2005	1					445.982	8.74118			0.0195998
111	1	Ha	U	1	W	05_4	2a	B	14.4	66.4	2005	1	37.0528	17.2236	40.3713	2.00238	72.6107	23.5848	35.8606	0.372789	0.324812	27.1556	54.9847	17.8597
112	1	Ha	U	2	W	05_4	2a	B	14.4	66.4	2005	1					1.495	10.8625	44.882	3.63198	7.26584	78.4109	2.61184	18.9772
113	4	DC	U	2	W	05_4	3a	C	15	119		1	0.804709	15.1528	130.444	9.00299	1.27005	17.8127	94.0761	4.9299	14.0252	83.1363	1.12236	15.7413
114	4	DC	U	4	W	05_4	3a	C	15	119		1					0.876264	10.9631	178.351	15.0643	12.5111	93.775	0.460729	5.76424
115	4	DC	U	5	W	05_4	3a	C	15	119		1					0.267811	16.6827	118.904	7.01474	62.2929	87.523	0.197131	12.2799
116	4	DC	B	3	W	05_4	3a	C	15	119		1	311.359	12.2695	113.607	0.36994	201.576	10.9651	89.4679	0.420945	0.0543969	29.6243	66.745	3.63072
117	4	DC	B	1	W	05_4	3a	C	15	119		1					230.567	11.692	92.1562	0.380404	0.0507096	27.5574	68.9463	3.49624
118	4	DC	B	2	W	05_4	3a	C	15	119		1					501.934	14.1514	159.198	0.308472	0.0281937	23.575	74.3294	2.09562
119	5	Da	U	2	Rx	05_4	2a	B	14.4	66.4	2005	1	0.804709	15.1528	130.444	9.00299	1.27005	17.8127	94.0761	4.9299	14.0252	83.1363	1.12236	15.7413
120	5	Da	U	4	Rx	05_4	2a	B	14.4	66.4	2005	1					0.876264	10.9631	178.351	15.0643	12.5111	93.775	0.460729	5.76424
121	5	Da	U	5	Rx	05_4	2a	B	14.4	66.4	2005	1					0.267811	16.6827	118.904	7.01474	62.2929	87.523	0.197131	12.2799
122	5	Da	B	1	Rx	05_4	2a	B	14.4	66.4	2005	1	NA	13.8442	179.138	3.48216	0	18.5878	106.497	5.74134		85.1398	0	14.8602
123	5	Da	B	2	Rx	05_4	2a	B	14.4	66.4	2005	1						9.10058	251.78	1.22298
124	2	Ca	B	1	W	05_4	2a	B	14.4	66.4	2005	1	365.041	4.42831	64.3722	0.183547	521.328	5.88066	85.2607	0.161721	0.0112802	13.9208	85.119	0.960156
125	2	Ca	B	2	W	05_4	2a	B	14.4	66.4	2005	1					208.755	2.97596	43.4837	0.205373	0.0142558	17.0381	81.7958	1.16606
126	2	Ca	U	1	W	05_4	2a	B	14.4	66.4	2005	1	153.928	10.4613	55.5447	0.377553	258.851	8.93144	84.2133	0.314484	0.0345042	23.9245	73.5381	2.53737
127	2	Ca	U	2	W	05_4	2a	B	14.4	66.4	2005	1					49.0047	11.9912	26.8761	0.440621	0.244694	30.5855	55.7683	13.6462
128	6	Si	B	1	Rx	05_4	2a	B	14.4	66.4	2005	1	49.5714	17.6419	104.42	1.64009	67.1781	16.2831	107.008	1.28212	0.242388	56.1812	35.2699	8.54898
129	6	Si	B	2	Rx	05_4	2a	B	14.4	66.4	2005	1					31.9647	19.0006	101.831	1.99805	0.594426	66.645	20.9197	12.4352
130	6	Si	U	1	Rx	05_4	2a	B	14.4	66.4	2005	1	11.0701	15.119	147.397	5.61221	16.9814	10.0229	165.415	6.12552	0.590227	85.9659	8.82519	5.20887
131	6	Si	U	2	Rx	05_4	2a	B	14.4	66.4	2005	1					5.15881	20.215	129.379	5.09889	3.91855	83.6036	3.33359	13.0628
132	3	SF	B	1	W	05_4	2a	B	14.4	66.4	2005	1	1027.91	18.9054	250.622	0.2535	1479.63	22.2403	332.061	0.221098	0.015031	18.1065	80.6808	1.21271
133	3	SF	B	2	W	05_4	2a	B	14.4	66.4	2005	1					576.179	15.5706	169.183	0.285902	0.0270238	22.2336	75.7201	2.04625
134	3	SF	U	1	W	05_4	2a	B	14.4	66.4	2005	1	118.771	17.9565	160.691	4.05646	234.726	21.3813	193.769	0.756593	0.0910902	43.0716	52.1757	4.75269
135	3	SF	U	2	W	05_4	2a	B	14.4	66.4	2005	1					2.81561	14.5318	127.614	7.35633	5.16116	88.033	1.94233	10.0246
136	7	Pa	B	1	Rx	05_4	2a	B	14.4	66.4	2005	1	40.9933	12.9983	65.5367	3.91336	0.863546	9.3025	73.593	7.23909	10.7725	87.8627	1.03099	11.1063
137	7	Pa	B	2	Rx	05_4	2a	B	14.4	66.4	2005	1					81.1231	16.6941	57.4805	0.587632	0.205787	37.0131	52.2372	10.7497
138	7	Pa	U	1	Rx	05_4	2a	B	14.4	66.4	2005	1	1.94343	15.6413	69.2493	3.99372	3.06234	12.2737	67.9275	4.42926	4.00797	81.5813	3.67788	14.7408
139	7	Pa	U	3	Rx	05_4	2a	B	14.4	66.4	2005	1					0.824532	19.0089	70.5711	3.55818	23.0542	78.0614	0.912048	21.0265
142	1	Ha	B	1	W	05_5	2b	B	18.3	70.3	2005	2	175.516	17.0876	83.0299	0.410821	208.12	19.0126	118.994	0.523895	0.0913537	34.3787	60.1284	5.49295
143	1	Ha	B	2	W	05_5	2b	B	18.3	70.3	2005	2					142.911	15.1627	47.066	0.297746	0.106099	22.9433	69.6653	7.39139
144	1	Ha	U	1	W	05_5	2b	B	18.3	70.3	2005	2	0.987049	14.625	34.9941	2.25582	0.373792	15.7639	29.5282	1.82976	42.1729	64.6614	0.818536	34.5201
145	1	Ha	U	2	W	05_5	2b	B	18.3	70.3	2005	2					1.60031	13.4862	40.46	2.68187	8.42723	72.8399	2.88103	24.2791
146	2	Ca	B	1	W	05_5	2b	B	18.3	70.3	2005	2	556.953	15.1495	82.4934	0.144821	629.985	14.223	90.0888	0.139844	0.0225767	12.2687	85.7943	1.93695
147	2	Ca	B	2	W	05_5	2b	B	18.3	70.3	2005	2					483.921	16.076	74.8981	0.149797	0.0332202	13.0281	84.1755	2.79633
148	2	Ca	U	1	W	05_5	2b	B	18.3	70.3	2005	2	114.108	15.1632	93.4552	1.19762	200.372	16.88	108.659	0.500155	0.0842433	33.3402	61.4805	5.17932
149	2	Ca	U	2	W	05_5	2b	B	18.3	70.3	2005	2					27.8452	13.4464	78.2509	1.89508	0.4829	65.4586	23.2931	11.2482
150	3	SF	B	1	W	05_5	2b	B	18.3	70.3	2005	2	1441.47	15.6887	374.318	0.257446	1563.84	15.4281	395.963	0.250725	0.0098655	20.0464	79.1726	0.781077
151	3	SF	B	2	W	05_5	2b	B	18.3	70.3	2005	2					1319.09	15.9492	352.673	0.264167	0.0120911	20.8966	78.1584	0.945021
152	3	SF	U	1	W	05_5	2b	B	18.3	70.3	2005	2	116.456	15.0255	98.2921	2.72147	230.641	15.9786	115.263	0.46737	0.0692793	31.8509	63.7337	4.41543
153	3	SF	U	2	W	05_5	2b	B	18.3	70.3	2005	2					2.27193	14.0723	81.3217	4.97557	6.19398	83.2652	2.32622	14.4086
156	1	Ha	B	1	W	05_6	2c	B	23	75	2005	3	250.677	5.8854	59.9077	0.236918	305.575	5.75166	68.776	0.220913	0.0188224	18.0941	80.3927	1.51319
157	1	Ha	B	2	W	05_6	2c	B	23	75	2005	3					195.779	6.01913	51.0394	0.252923	0.0307445	20.1867	77.4327	2.38063
158	1	Ha	U	1	W	05_6	2c	B	23	75	2005	3	20.9716	4.81057	34.8045	2.78005	38.8413	4.95659	32.1222	0.73342	0.127611	42.3106	51.1607	6.52869
159	1	Ha	U	2	W	05_6	2c	B	23	75	2005	3					3.102	4.66456	37.4868	4.82669	1.50373	82.8376	6.85475	10.3077
160	3	SF	B	1	W	05_6	2c	B	23	75	2005	3	613.128	6.32947	136.361	0.209792	455.897	7.1756	78.1849	0.168839	0.0157395	14.445	84.2292	1.32573
161	3	SF	B	2	W	05_6	2c	B	23	75	2005	3					770.36	5.48333	194.538	0.250744	0.00711789	20.0476	79.3873	0.56507
162	3	SF	U	1	W	05_6	2c	B	23	75	2005	3	32.9037	5.62145	92.8178	8.33632	2.33241	4.41589	104.747	15.5221	1.89327	93.9475	2.09193	3.96059
163	3	SF	U	2	W	05_6	2c	B	23	75	2005	3					63.4749	6.82701	80.8881	1.15058	0.107554	53.501	41.9835	4.51552
164	2	Ca	B	1	W	05_6	2c	B	23	75	2005	3	243.614	6.93771	38.4757	0.154184	209.781	9.09237	34.8205	0.15909	0.0433422	13.7254	82.6906	3.58399
165	2	Ca	B	2	W	05_6	2c	B	23	75	2005	3					277.448	4.78305	42.1308	0.149278	0.0172394	12.9888	85.5366	1.4746
166	2	Ca	U	1	W	05_6	2c	B	23	75	2005	3	16.5363	5.74335	26.9459	1.16382	22.3854	4.75624	37.2624	1.37289	0.212471	57.8572	34.7577	7.38501
167	2	Ca	U	2	W	05_6	2c	B	23	75	2005	3					10.6872	6.73046	16.6295	0.95475	0.629769	48.8426	31.3894	19.7681
168	4	DC	U	2	W	05_6	3b	C	23.7	127.7	2005		2.35405	25.03	325.111	10.1379	1.83455	12.8473	63.4793	4.32364	7.00299	81.2159	2.34714	16.437
169	4	DC	U	4	W	05_6	3b	C	23.7	127.7	2005						3.17713	4.89232	100.282	12.4273	1.53986	92.5525	2.93225	4.51525
170	4	DC	U	5	W	05_6	3b	C	23.7	127.7	2005						2.05046	57.3502	811.572	13.6627	27.9694	93.18	0.235422	6.58462
171	4	DC	B	3	W	05_6	3b	C	23.7	127.7	2005		34.1804	10.6142	63.4046	1.43534	33.4799	4.10498	64.3547	1.71225	0.12261	63.1303	32.8429	4.02688
172	4	DC	B	1	W	05_6	3b	C	23.7	127.7	2005						33.5455	14.5369	37.9506	0.789283	0.433349	44.1117	38.9914	16.8969
173	4	DC	B	2	W	05_6	3b	C	23.7	127.7	2005						35.516	13.2007	87.9087	1.80449	0.371683	64.3429	25.9952	9.66195
174	5	Da	U	2	Rx	05_6	2c	B	23	75	2005	3	2.35405	25.03	325.111	10.1379	1.83455	12.8473	63.4793	4.32364	7.00299	81.2159	2.34714	16.437
175	5	Da	U	4	Rx	05_6	2c	B	23	75	2005	3					3.17713	4.89232	100.282	12.4273	1.53986	92.5525	2.93225	4.51525
176	5	Da	U	5	Rx	05_6	2c	B	23	75	2005	3					2.05046	57.3502	811.572	13.6627	27.9694	93.18	0.235422	6.58462
177	5	Da	B	1	Rx	05_6	2c	B	23	75	2005	3	0.617668	8.05369	121.801	7.73299	0.617668	4.76349	82.1686	15.2697	7.71206	93.8536	0.705505	5.4409
178	5	Da	B	2	Rx	05_6	2c	B	23	75	2005	3						11.3439	161.432	0.196299		93.4344	0	6.56565
179	6	Si	B	1	Rx	05_6	2c	B	23	75	2005	3	7.9502	5.58638	63.0714	4.64577	7.59327	6.2236	73.2338	5.30032	0.81962	84.1278	8.72281	7.14939
180	6	Si	B	2	Rx	05_6	2c	B	23	75	2005	3					8.30713	4.94917	52.9089	3.99122	0.595774	79.9648	12.5551	7.48002
181	6	Si	U	1	Rx	05_6	2c	B	23	75	2005	3	3.05666	6.85787	115.462	11.6222	3.90978	5.67604	104.599	10.9118	1.45176	91.605	3.42409	4.97095
182	6	Si	U	2	Rx	05_6	2c	B	23	75	2005	3					2.20355	8.03969	126.325	12.3325	3.64852	92.4996	1.61351	5.88693
183	7	Pa	B	1	Rx	05_6	2c	B	23	75	2005	3	6.44624	6.91368	41.7067	3.55091	2.09013	7.81002	51.5601	5.20801	3.73661	83.8918	3.40079	12.7074
184	7	Pa	B	2	Rx	05_6	2c	B	23	75	2005	3					10.8023	6.01735	31.8534	1.89381	0.557041	65.4435	22.1937	12.3628
185	7	Pa	U	1	Rx	05_6	2c	B	23	75	2005	3	3.90354	5.03579	48.3487	5.89747	2.6748	4.05783	53.0405	7.87813	1.51706	88.7364	4.47491	6.78871
186	7	Pa	U	3	Rx	05_6	2c	B	23	75	2005	3					5.13229	6.01374	43.6568	3.9168	1.17175	79.6616	9.36501	10.9734
189	1	Ha	B	1	W	05_7	2d	B	26.1	78.1	2005	4	102.824	16.1517	72.4686	0.614286	109.528	22.887	75.2691	0.568435	0.208961	36.2422	52.7377	11.0201
190	1	Ha	B	2	W	05_7	2d	B	26.1	78.1	2005	4					96.1195	9.41635	69.6682	0.660137	0.0979649	39.764	54.8615	5.3745
191	1	Ha	U	1	W	05_7	2d	B	26.1	78.1	2005	4	5.32481	5.70298	94.568	11.0934	1.44201	5.90567	136.95	18.6386	4.09546	94.908	0.999325	4.09269
192	1	Ha	U	2	W	05_7	2d	B	26.1	78.1	2005	4					9.20762	5.50029	52.1857	3.54814	0.597363	78.013	13.7646	8.22244
193	2	Ca	B	1	W	05_7	2d	B	26.1	78.1	2005	4	137.537	6.72228	34.4351	0.239041	150.18	7.70757	37.1765	0.235462	0.0513223	19.0586	76.9901	3.95131
194	2	Ca	B	2	W	05_7	2d	B	26.1	78.1	2005	4					124.895	5.73699	31.6938	0.24262	0.0459346	19.5249	76.9409	3.53425
195	2	Ca	U	1	W	05_7	2d	B	26.1	78.1	2005	4	16.359	6.4642	46.6468	2.08067	26.1076	5.61414	63.0056	1.98619	0.215038	66.5125	27.5608	5.92663
196	2	Ca	U	2	W	05_7	2d	B	26.1	78.1	2005	4					6.61036	7.31426	30.288	2.17514	1.10648	68.5053	14.9513	16.5434
197	3	SF	B	1	W	05_7	2d	B	26.1	78.1	2005	4	402.174	8.92617	135.68	0.441836	632.057	9.2835	155.346	0.242222	0.0146878	19.4991	79.3357	1.16526
198	3	SF	B	2	W	05_7	2d	B	26.1	78.1	2005	4					172.292	8.56884	116.013	0.64145	0.0497344	39.0783	58.0354	2.88636
199	3	SF	U	1	W	05_7	2d	B	26.1	78.1	2005	4	37.8639	10.0476	83.2271	2.97913	72.088	6.26529	80.2605	1.02434	0.0869117	50.6012	45.4488	3.95003
200	3	SF	U	2	W	05_7	2d	B	26.1	78.1	2005	4					3.63974	13.8299	86.1938	4.93391	3.7997	83.1477	3.51111	13.3412
201	1	Ha	B	1	W	05_8	2e	B	30.1	82.1	2005	5	43.5943	2.79033	67.24	1.56772	28.4083	3.58379	62.3322	1.94836	0.126153	66.0829	30.1177	3.79943
202	1	Ha	B	2	W	05_8	2e	B	30.1	82.1	2005	5					58.7803	1.99688	72.1478	1.18709	0.0339718	54.2771	44.2207	1.50226
203	1	Ha	U	1	W	05_8	2e	B	30.1	82.1	2005	5	12.0799	4.65825	69.3175	9.28925	0.509535	5.67742	107.999	17.4559	11.1423	94.5817	0.446235	4.9721
204	1	Ha	U	2	W	05_8	2e	B	30.1	82.1	2005	5					23.6502	3.63908	30.6364	1.12265	0.153871	52.8891	40.8285	6.28233
205	2	Ca	B	1	W	05_8	2e	B	30.1	82.1	2005	5	101.58	4.39475	21.966	0.219696	139.033	2.87828	25.9793	0.183068	0.0207022	15.474	82.8116	1.71438
206	2	Ca	B	2	W	05_8	2e	B	30.1	82.1	2005	5					64.1273	5.91121	17.9526	0.256325	0.0921792	20.4027	72.8793	6.71796
207	2	Ca	U	1	W	05_8	2e	B	30.1	82.1	2005	5	16.0803	4.62253	35.353	3.16524	27.4465	4.74164	17.3121	0.53784	0.17276	34.9737	55.4472	9.57904
208	2	Ca	U	2	W	05_8	2e	B	30.1	82.1	2005	5					4.71413	4.50342	53.3939	5.79263	0.955303	85.2782	7.52918	7.19265
209	4	DC	U	2	W	05_8	3c	C	32.4	136.4	2005		3.42566	3.31891	85.9948	12.7731	3.66885	3.32464	84.9877	12.1524	0.90618	92.3968	3.9887	3.61448
210	4	DC	U	4	W	05_8	3c	C	32.4	136.4	2005						3.18246	3.31318	87.002	13.3939	1.04107	93.0526	3.40379	3.5436
211	4	DC	B	3	W	05_8	3c	C	32.4	136.4	2005		66.1382	5.52425	92.1316	1.22414	49.0402	6.54682	52.8078	0.950003	0.133499	48.718	45.2422	6.03979
212	4	DC	B	1	W	05_8	3c	C	32.4	136.4	2005						83.2362	4.50168	131.455	1.49827	0.0540832	59.9724	37.9739	2.05375
213	5	Da	B	2	Rx	05_8	2e	B	30.1	82.1	2005	5	NA	3.84159	11.0907	NA		3.84159	11.0907	0.0110417		74.2732	0	25.7268
214	5	Da	U	2	Rx	05_8	2e	B	30.1	82.1	2005	5	3.42566	3.31891	85.9948	12.7731	3.66885	3.32464	84.9877	12.1524	0.90618	92.3968	3.9887	3.61448
215	5	Da	U	4	Rx	05_8	2e	B	30.1	82.1	2005	5					3.18246	3.31318	87.002	13.3939	1.04107	93.0526	3.40379	3.5436
216	6	Si	B	1	Rx	05_8	2e	B	30.1	82.1	2005	5	55.0869	5.68035	86.5598	1.46938	78.36	4.29365	111.139	1.34464	0.0547939	57.3495	40.4349	2.21558
217	6	Si	B	2	Rx	05_8	2e	B	30.1	82.1	2005	5					31.8137	7.06704	61.9802	1.59411	0.222138	61.4511	31.5422	7.00671
218	6	Si	U	1	Rx	05_8	2e	B	30.1	82.1	2005	5	6.08645	3.80472	75.2289	8.80667	9.67264	3.16055	61.1998	4.76887	0.326752	82.6656	13.0653	4.26911
219	6	Si	U	2	Rx	05_8	2e	B	30.1	82.1	2005	5					2.50025	4.44888	89.258	12.8445	1.77937	92.7769	2.59882	4.62428
220	3	SF	B	1	W	05_8	2e	B	30.1	82.1	2005	5	258.721	3.29998	114.652	0.740425	429.891	3.20026	119.771	0.276549	0.00744435	21.6638	77.7574	0.578853
221	3	SF	B	2	W	05_8	2e	B	30.1	82.1	2005	5					87.5511	3.39971	109.532	1.2043	0.0388311	54.6341	43.6701	1.69576
222	3	SF	U	1	W	05_8	2e	B	30.1	82.1	2005	5	39.5411	5.28277	65.4988	3.13435	72.4568	4.36109	60.7113	0.790327	0.0601889	44.1443	52.6847	3.17103
223	3	SF	U	2	W	05_8	2e	B	30.1	82.1	2005	5					6.62536	6.20446	70.2864	5.47837	0.936471	84.564	7.9712	7.4648
224	7	Pa	B	1	Rx	05_8	2e	B	30.1	82.1	2005	5	15.3702	4.29407	26.7764	2.55696	4.24482	4.69948	42.4813	4.74954	1.10711	82.6073	8.25429	9.1384
225	7	Pa	B	2	Rx	05_8	2e	B	30.1	82.1	2005	5					26.4955	3.88867	11.0714	0.364382	0.146767	26.7067	63.913	9.38032
226	7	Pa	U	1	Rx	05_8	2e	B	30.1	82.1	2005	5	56.7019	5.07008	339.826	4.25197	97.9694	5.82188	631.941	6.08858	0.0594255	85.8928	13.3159	0.791304
227	7	Pa	U	3	Rx	05_8	2e	B	30.1	82.1	2005	5					15.4344	4.31827	47.7098	2.41536	0.279783	70.7205	22.8785	6.40101
228	1	Ha	B	1	W	06_3		C	10.6	114.6	2006		414.563	19.4512	16.7823	0.0407905	421.512	35.0898			0.0832476		92.315	7.685
229	1	Ha	B	2	W	06_3		C	10.6	114.6	2006						407.615	3.81248	16.7823	0.0407905	0.00935314	3.91918	95.1905	0.89033
230	1	Ha	U	1	W	06_3		C	10.6	114.6	2006		24.6304	5.60286	41.7794	8.02668	47.9968	7.26466			0.151357		86.854	13.146
231	1	Ha	U	2	W	06_3		C	10.6	114.6	2006						1.264	3.94107	41.7794	8.02668	3.11795	88.9217	2.69024	8.38803
232	2	Ca	B	1	W	06_3		C	10.6	114.6	2006		274.927	5.68041	39.1709	0.191769	349.862	7.09203			0.0202709		98.0132	1.98682
233	2	Ca	B	2	W	06_3		C	10.6	114.6	2006						199.992	4.2688	39.1709	0.191769	0.0213449	16.0911	82.1553	1.75359
234	2	Ca	U	1	W	06_3		C	10.6	114.6	2006		84.4105	4.71747	24.2795	0.462372	120.594	5.15107			0.0427141		95.9036	4.09644
235	2	Ca	U	2	W	06_3		C	10.6	114.6	2006						48.2269	4.28386	24.2795	0.462372	0.0888272	31.6179	62.8034	5.57865
236	3	SF	B	1	W	06_3		C	10.6	114.6	2006		460.436	5.39702	138.766	0.718754	732.893	5.70902			0.0077897		99.2271	0.772949
237	3	SF	B	2	W	06_3		C	10.6	114.6	2006						187.98	5.08503	138.766	0.718754	0.027051	41.8183	56.6493	1.53242
238	3	SF	U	1	W	06_3		C	10.6	114.6	2006		76.2966	4.33048	127.82	20.2245	151.081	3.85349			0.0255062		97.5128	2.48718
239	3	SF	U	2	W	06_3		C	10.6	114.6	2006						1.51262	4.80746	127.82	20.2245	3.17823	95.2885	1.12764	3.5839
240	1	Ha	B	1	W	06_4		C	15	119	2006		442.839	5.52129	113	0.271434	273.894	4.46491	89.8018	0.322611	0.0163016	24.392	74.3952	1.21276
241	1	Ha	B	2	W	06_4		C	15	119	2006						611.784	6.57767	136.198	0.220256	0.0107516	18.05	81.0783	0.871723
242	1	Ha	U	1	W	06_4		C	15	119	2006		7.94432	5.94516	65.3692	5.71566	14.0901	6.12232	70.7153	3.49861	0.434512	77.7709	15.4959	6.73317
243	1	Ha	U	2	W	06_4		C	15	119	2006						1.79853	5.768	60.0231	7.93271	3.20707	88.8052	2.66095	8.53386
244	3	SF	B	1	W	06_4		C	15	119	2006		590.353	5.74265	185.6	0.318868	776.841	3.69015	229.944	0.294599	0.0047502	22.756	76.8788	0.36519
245	3	SF	B	2	W	06_4		C	15	119	2006						403.865	7.79514	141.256	0.343138	0.0193013	25.5475	73.0427	1.40982
246	3	SF	U	1	W	06_4		C	15	119	2006		78.0446	14.0625	160.06	3.24016	150.551	9.31675	191.511	1.19794	0.0618844	54.5028	42.8457	2.65148
247	3	SF	U	2	W	06_4		C	15	119	2006						5.5383	18.8083	128.608	5.28238	3.39604	84.0825	3.62088	12.2967
248	2	Ca	B	1	W	06_4		C	15	119	2006		743.896	5.09923	70.0139	0.0894783	656.368	4.91239	36.5907	0.0553332	0.0074842	5.2432	94.0529	0.703911
249	2	Ca	B	2	W	06_4		C	15	119	2006						831.424	5.28607	103.437	0.123623	0.00635785	11.0022	88.4355	0.56226
250	2	Ca	U	1	W	06_4		C	15	119	2006		100.376	6.55823	13.2887	0.14413	75.253	5.44897	18.165	0.225087	0.0724086	18.3731	76.1155	5.51142
251	2	Ca	U	3	W	06_4		C	15	119	2006						125.499	7.6675	8.41245	0.0631723	0.061096	5.94187	88.6424	5.4157
252	4	DC	B	1	W	06_4		D		171	2006		172.787	5.45618	94.1286	1.04032	406.517	4.30331	116.956	0.28469	0.0105858	22.1602	77.0244	0.815365
253	4	DC	B	2	W	06_4		D		171	2006						44.0759	5.08829	89.499	1.82041	0.115444	64.5441	31.7863	3.66953
254	4	DC	B	3	W	06_4		D		171	2006						67.7676	6.97694	75.9305	1.01587	0.102954	50.3935	44.976	4.63046
255	4	DC	U	2	W	06_4		D		171	2006		1.30133	5.79423	120.91	16.6538	1.43269	5.09407	75.5419	11.5742	3.5556	92.0472	1.74572	6.20708
256	4	DC	U	4	W	06_4		D		171	2006						1.18737	6.75934	179.813	22.6274	5.6927	95.7676	0.632388	3.59999
257	4	DC	U	5	W	06_4		D		171	2006						1.28394	5.52928	107.376	15.7599	4.3065	94.0334	1.1244	4.84222
258	5	Da	B	1	W	06_4		C	15	119	2006		37.5262	5.5284	Sample not found		37.5262	5.5284	Sample not found		0.147321
259	1	Ha	B	1	W	06_5		C	19.3	123.3	2006		238.499	8.10305	72.5485	0.343881	130.364	7.84924	63.1538	0.456929	0.06021	31.3625	64.7395	3.89797
260	1	Ha	B	2	W	06_5		C	19.3	123.3	2006						346.633	8.35687	81.9432	0.230833	0.0241087	18.7542	79.3332	1.91262
261	1	Ha	U	1	W	06_5		C	19.3	123.3	2006		1.02378	4.06254	32.775	6.3412	0.934731	4.38308	45.7037	8.59447	4.68913	89.5773	1.83203	8.59064
262	1	Ha	U	2	W	06_5		C	19.3	123.3	2006						1.11282	3.742	19.8462	4.08793	3.36263	80.3456	4.50517	15.1492
263	2	Ca	B	1	W	06_5		C	19.3	123.3	2006		579.643	7.28101	62.237	0.10348	526.767	12.3271	38.8521	0.0720693	0.0234014	6.72245	91.1446	2.13292
264	2	Ca	B	2	W	06_5		C	19.3	123.3	2006						632.519	2.23491	85.6219	0.13489	0.00353335	11.8857	87.804	0.310243
265	2	Ca	U	1	W	06_5		C	19.3	123.3	2006		76.5244	6.41991	87.007	1.31404	111.359	6.24679	124.066	1.05493	0.056096	51.3365	46.0786	2.58483
266	2	Ca	U	2	W	06_5		C	19.3	123.3	2006						24.539	6.27901	67.7307	2.19776	0.255878	68.7281	24.9004	6.37147
267	2	Ca	U	3	W	06_5		C	19.3	123.3	2006						93.6752	6.73394	69.2245	0.689424	0.071886	40.8082	55.2221	3.9697
268	3	SF	B	1	W	06_5		C	19.3	123.3	2006		1007.93	5.67897	283.158	0.29116	1267.4	4.97793	311.637	0.244925	0.00392768	19.6739	80.0118	0.314261
269	3	SF	B	2	W	06_5		C	19.3	123.3	2006						748.463	6.38001	254.68	0.337395	0.00852415	25.2278	74.1403	0.631983
270	3	SF	U	1	W	06_5		C	19.3	123.3	2006		99.1857	4.0822	124.418	8.52743	197.324	4.19015	167.364	0.830531	0.0212349	45.371	53.493	1.13592
271	3	SF	U	2	W	06_5		C	19.3	123.3	2006						1.04736	3.97425	81.4722	16.2243	3.79454	94.1943	1.21091	4.59484
272	4	DC	B	1	W	06_5		D		175.3	2006		21.6881	4.84545	59.1615	2.18345	33.4076	6.39241	91.4285	2.2972	0.191346	69.6712	25.4576	4.87121
273	4	DC	B	2	W	06_5		D		175.3	2006						16.5686	5.1278	54.6956	2.52096	0.30949	71.5986	21.6889	6.71248
274	4	DC	B	3	W	06_5		D		175.3	2006						15.0882	3.01615	31.3604	1.7322	0.199901	63.3994	30.503	6.09757
275	4	DC	U	2	W	06_5		D		175.3	2006		1.44501	6.48673	98.9849	13.3024	0.850326	3.67649	61.1811	13.5153	4.32362	93.1107	1.2941	5.5952
276	4	DC	U	4	W	06_5		D		175.3	2006						2.24812	9.95423	117.091	9.59575	4.42779	90.5623	1.73878	7.69897
277	4	DC	U	5	W	06_5		D		175.3	2006						1.23656	5.82946	118.683	16.7963	4.71424	94.3808	0.983359	4.63579
278	5	Da	U	2	Rx	06_5		C	19.3	123.3	2006		1.44501	6.48673	98.9849	13.3024	0.850326	3.67649	61.1811	13.5153	4.32362	93.1107	1.2941	5.5952
279	5	Da	U	4	Rx	06_5		C	19.3	123.3	2006						2.24812	9.95423	117.091	9.59575	4.42779	90.5623	1.73878	7.69897
280	5	Da	U	5	Rx	06_5		C	19.3	123.3	2006						1.23656	5.82946	118.683	16.7963	4.71424	94.3808	0.983359	4.63579
281	5	Da	B	1	Rx	06_5		C	19.3	123.3	2006		1.30403	2.49035	116.745	30.7679	1.30403	2.49035	116.745	30.7679	1.90974	96.8522	1.08183	2.06601
282	6	Si	B	1	Rx	06_5		C	19.3	123.3	2006		23.0777	2.59465			37.3227	2.30684			0.0618081
283	6	Si	B	2	Rx	06_5		C	19.3	123.3	2006						8.83261	2.88246			0.326343
284	6	Si	U	1	Rx	06_5		C	19.3	123.3	2006		2.26102	3.1422			3.56217	3.35725			0.942474
285	6	Si	U	2	Rx	06_5		C	19.3	123.3	2006						0.959866	2.92714			3.04953
286	7	Pa	B	1	Rx	06_5		C	19.3	123.3	2006		4.09646	3.54032			4.09646	3.54032			0.864241
287	7	Pa	U	1	Rx	06_5		C	19.3	123.3	2006		32.9389	2.76584			24.5679	3.16351			0.128766
288	7	Pa	U	3	Rx	06_5		C	19.3	123.3	2006						41.3098	2.36817			0.057327
289	1	Ha	B	1	W	06_6		C	23.7	127.7	2006		107.055	3.22403	70.8521	0.843679	57.5405	1.82693	75.96	1.27949	0.0317503	56.1305	42.5195	1.35001
290	1	Ha	B	2	W	06_6		C	23.7	127.7	2006						156.569	4.62114	65.7443	0.407868	0.0295151	28.9706	68.993	2.03633
291	1	Ha	U	1	W	06_6		C	23.7	127.7	2006		3.73126	4.81784	104.077	16.0476	1.27776	4.90438	185.7	30.0382	3.83827	96.7782	0.665906	2.55593
292	1	Ha	U	2	W	06_6		C	23.7	127.7	2006						6.18476	4.7313	22.4532	2.0569	0.764993	67.2871	18.5343	14.1786
293	2	Ca	B	1	W	06_6		C	23.7	127.7	2006		263.397	6.40028	31.6766	0.118428	247.281	4.47784	33.6521	0.133668	0.0181083	11.7907	86.6404	1.56891
294	2	Ca	B	2	W	06_6		C	23.7	127.7	2006						279.514	8.32271	29.7011	0.103188	0.0297757	9.35358	88.0254	2.62102
295	2	Ca	U	1	W	06_6		C	23.7	127.7	2006		8.13021	7.78269	22.2076	1.48739	14.1462	6.9286	24.2028	1.14842	0.489785	53.4543	31.2433	15.3025
296	2	Ca	U	2	W	06_6		C	23.7	127.7	2006						3.5693	7.06689	21.0925	1.98309	1.97991	66.4777	11.2494	22.2729
297	2	Ca	U	3	W	06_6		C	23.7	127.7	2006						6.67513	9.3526	21.3274	1.33066	1.40111	57.0937	17.8694	25.037
298	3	SF	B	1	W	06_6		C	23.7	127.7	2006		298.749	10.3175	147.075	0.612889	466.487	8.42296	169.798	0.357537	0.0180561	26.3372	72.3563	1.30648
299	3	SF	B	2	W	06_6		C	23.7	127.7	2006						131.011	12.2121	124.352	0.86824	0.0932146	46.4737	48.9623	4.564
300	3	SF	U	1	W	06_6		C	23.7	127.7	2006		28.3951	5.25456	89.9657	7.81323	54.5003	4.84614	64.2689	1.08294	0.0889196	51.991	44.0886	3.92034
301	3	SF	U	2	W	06_6		C	23.7	127.7	2006						2.28989	5.66297	115.663	14.5435	2.47303	93.5664	1.85243	4.58112
302	4	DC	B	1	W	06_6		D		179.7	2006		17.5627	5.87717	88.3996	4.21179	25.989	7.19378	68.5328	2.06531	0.276801	67.3769	25.5507	7.07245
303	4	DC	B	2	W	06_6		D		179.7	2006						12.7033	7.04468	107.687	5.45304	0.554554	84.5034	9.9685	5.52807
304	4	DC	B	3	W	06_6		D		179.7	2006						13.9959	3.39307	88.9794	5.11701	0.242433	83.6522	13.1579	3.18992
305	4	DC	U	2	W	06_6		D		179.7	2006		2.82821	7.64529	99.3298	9.65062	3.06908	5.3752	81.973	9.70753	1.7514	90.6608	3.39435	5.94488
306	4	DC	U	4	W	06_6		D		179.7	2006						2.11693	8.27702	124.068	11.9366	3.90993	92.27	1.57436	6.15565
307	4	DC	U	5	W	06_6		D		179.7	2006						3.29862	9.28366	91.9481	7.30775	2.8144	87.963	3.15566	8.8813
308	1	Ha	B	1	W	06_8		C	32.4	136.4	2006		47.0634	8.89528	203.675	3.10728	15.3737	10.0531	54.1947	2.13141	0.653913	68.0655	19.3085	12.6261
309	1	Ha	B	2	W	06_8		C	32.4	136.4	2006						78.7531	7.73751	353.155	4.08316	0.0982503	80.3272	17.9129	1.75994
310	1	Ha	U	1	W	06_8		C	32.4	136.4	2006		15.0728	5.97644	51.5436	2.49234	17.3806	7.34951	55.4672	2.2429	0.422856	69.1634	21.6723	9.16428
311	1	Ha	U	2	W	06_8		C	32.4	136.4	2006						12.7649	4.60338	47.62	2.74178	0.360628	73.2747	19.6419	7.0834
312	2	Ca	B	1	W	06_8		C	32.4	136.4	2006		137.564	7.56196	135.279	1.3324	187.477	6.6379	28.4735	0.146684	0.0354064	12.792	84.2259	2.98213
313	2	Ca	B	2	W	06_8		C	32.4	136.4	2006						87.6509	8.48602	242.085	2.51813	0.0968161	71.5758	25.9152	2.50901
314	2	Ca	U	1	W	06_8		C	32.4	136.4	2006		19.5799	9.72974	63.9881	2.96889	24.8098	10.1917	29.415	0.84039	0.410792	45.6637	38.5147	15.8215
315	2	Ca	U	2	W	06_8		C	32.4	136.4	2006						7.52105	7.48864	93.8958	6.25568	0.99569	86.2177	6.90603	6.87627
316	2	Ca	U	3	W	06_8		C	32.4	136.4	2006						26.4087	11.5089	68.6535	1.8106	0.435799	64.4204	24.7804	10.7993
317	3	SF	B	1	W	06_8		C	32.4	136.4	2006		63.4821	11.6473	141.988	1.85538	71.2652	12.2055	180.833	2.16642	0.171269	68.4186	26.9634	4.618
318	3	SF	B	2	W	06_8		C	32.4	136.4	2006						55.6991	11.089	103.143	1.54433	0.199087	60.697	32.7774	6.52557
319	3	SF	U	1	W	06_8		C	32.4	136.4	2006		6.62338	7.92105	64.067	4.51959	9.51376	8.80384	65.6272	3.58274	0.925379	78.179	11.3334	10.4877
320	3	SF	U	2	W	06_8		C	32.4	136.4	2006						3.2942	9.42875	92.6818	7.28462	2.86223	87.9294	3.12528	8.94528
321	4	DC	B	3	W	06_8		D		188.4	2006		24.0803	5.67858	61.8987	2.08946	20.2321	4.19172	52.3203	2.14219	0.207182	68.175	26.363	5.46195
322	4	DC	B	1	W	06_8		D		188.4	2006						27.9286	7.16544	71.477	2.03673	0.256563	67.0698	26.2065	6.72363
323	4	DC	U	2	W	06_8		D		188.4	2006		5.08425	11.2024	59.0357	3.63534	5.50303	11.0807	50.6932	3.05681	2.01356	75.3501	8.17967	16.4702
324	4	DC	U	4	W	06_8		D		188.4	2006						4.66548	11.3242	67.3782	4.21386	2.42723	80.8204	5.59625	13.5834
325	3	SF	U	3	W	06_8		C	32.4	136.4	2006						7.06218	5.53056	33.8921	2.6914	0.783123	72.91	15.1924	11.8975

## Sheet: NRA
site_no	site	trt	type	asp	loc	spp	yr	NRA
1	Ha	B	W	n	1	sp	2005	1.0789
1	Ha	B	W	n	2	sp	2005	1.3645
1	Ha	B	W	n	3	sp	2005	1.7932
1	Ha	B	W	s	1	sp	2005	0.585895
1	Ha	B	W	s	2	sp	2005	1.3486
1	Ha	B	W	s	3	sp	2005	0.576129
1	Ha	U	W	n	1	sp	2005	0.105812
1	Ha	U	W	n	2	sp	2005	0.437178
1	Ha	U	W	n	3	sp	2005	0.382751
1	Ha	U	W	s	1	sp	2005	0.378983
1	Ha	U	W	s	2	sp	2005	0.583695
1	Ha	U	W	s	3	sp	2005	0.208268
2	Ca	B	W	n	1	sp	2005	1.78694
2	Ca	B	W	n	2	sp	2005	1.26231
2	Ca	B	W	n	3	sp	2005	0.72593
2	Ca	B	W	s	1	sp	2005	3.08544
2	Ca	B	W	s	2	sp	2005	3.63323
2	Ca	B	W	s	3	sp	2005	2.64949
2	Ca	U	W	n	1	sp	2005	1.59665
2	Ca	U	W	n	2	sp	2005	0.381332
2	Ca	U	W	n	3	sp	2005	0.465228
2	Ca	U	W	s	1	sp	2005	1.27084
2	Ca	U	W	s	2	sp	2005	0.501266
2	Ca	U	W	s	3	sp	2005	0.216775
3	SF	B	W	n	1	sp	2005	1.24718
3	SF	B	W	n	2	sp	2005	1.27952
3	SF	B	W	n	3	sp	2005	1.15934
3	SF	B	W	s	1	sp	2005	2.19378
3	SF	B	W	s	2	sp	2005	1.37313
3	SF	B	W	s	3	sp	2005	0.814463
3	SF	U	W	n	1	sp	2005	0.247797
3	SF	U	W	n	2	sp	2005	0.413324
3	SF	U	W	n	3	sp	2005	0.372241
3	SF	U	W	s	1	sp	2005	0.408063
3	SF	U	W	s	2	sp	2005	0.430108
3	SF	U	W	s	3	sp	2005	0.522313
4	DC	B	W	n	1	sp	2005	0.175906
4	DC	B	W	n	2	sp	2005	0.652542
4	DC	B	W	n	3	sp	2005	0.558734
4	DC	B	W	s	1	sp	2005	0.314904
4	DC	B	W	s	2	sp	2005	0.0946615
4	DC	B	W	s	3	sp	2005	0.0386977
4	DC	U	W	n	1	sp	2005	0.623554
4	DC	U	W	n	2	sp	2005	0.232155
4	DC	U	W	n	3	sp	2005	0.40226
4	DC	U	W	s	1	sp	2005	0.920145
4	DC	U	W	s	2	sp	2005	0.364704
4	DC	U	W	s	3	sp	2005	0.630013
5	Da	B	Rx	n	1	sp	2005	0.12411
5	Da	B	Rx	n	2	sp	2005	0.246426
5	Da	B	Rx	n	3	sp	2005	0.188553
5	Da	B	Rx	s	1	sp	2005	0.0838001
5	Da	B	Rx	s	2	sp	2005	0.0668196
5	Da	B	Rx	s	3	sp	2005	0.326393
5	Da	U	Rx	n	1	sp	2005	0.623554
5	Da	U	Rx	n	2	sp	2005	0.232155
5	Da	U	Rx	n	3	sp	2005	0.40226
5	Da	U	Rx	s	1	sp	2005	0.920145
5	Da	U	Rx	s	2	sp	2005	0.364704
5	Da	U	Rx	s	3	sp	2005	0.630013
6	Si	B	Rx	n	1	sp	2005	1.66893
6	Si	B	Rx	n	2	sp	2005	2.37832
6	Si	B	Rx	n	3	sp	2005	1.46818
6	Si	B	Rx	s	1	sp	2005	1.03024
6	Si	B	Rx	s	2	sp	2005	0.615912
6	Si	B	Rx	s	3	sp	2005	0.695855
6	Si	U	Rx	n	1	sp	2005	0.0547857
6	Si	U	Rx	n	2	sp	2005	0.754482
6	Si	U	Rx	n	3	sp	2005	0.390062
6	Si	U	Rx	s	1	sp	2005	0.386741
6	Si	U	Rx	s	2	sp	2005	0.195766
6	Si	U	Rx	s	3	sp	2005	0.16561
7	Pa	B	Rx	n	1	sp	2005	1.29424
7	Pa	B	Rx	n	2	sp	2005	0.34838
7	Pa	B	Rx	n	3	sp	2005	0.155697
7	Pa	B	Rx	s	1	sp	2005	0.457803
7	Pa	B	Rx	s	2	sp	2005	0.239107
7	Pa	B	Rx	s	3	sp	2005	0.169929
7	Pa	U	Rx	n	1	sp	2005	0.344566
7	Pa	U	Rx	n	2	sp	2005	0.719058
7	Pa	U	Rx	n	3	sp	2005	1.11459
7	Pa	U	Rx	s	1	sp	2005	0.290815
7	Pa	U	Rx	s	2	sp	2005	1.19007
7	Pa	U	Rx	s	3	sp	2005	0.553827
	Ha	B	W	n	1	sp	2006	0.527708
	Ha	B	W	n	2	sp	2006	0.458185
	Ha	B	W	n	3	sp	2006	0.548126
	Ha	B	W	s	1	sp	2006	0.441474
	Ha	B	W	s	2	sp	2006	0.201502
	Ha	B	W	s	3	sp	2006	0.535643
	Ha	U	W	n	1	sp	2006	0.378875
	Ha	U	W	n	2	sp	2006	0.683092
	Ha	U	W	n	3	sp	2006	0.341779
	Ha	U	W	s	1	sp	2006	0.317667
	Ha	U	W	s	2	sp	2006	0.282263
	Ha	U	W	s	3	sp	2006	0.129706
	Ca	B	W	n	1	sp	2006	0.962808
	Ca	B	W	n	2	sp	2006	0.543133
	Ca	B	W	n	3	sp	2006	0.850655
	Ca	B	W	s	1	sp	2006	1.44806
	Ca	B	W	s	2	sp	2006	0.900472
	Ca	B	W	s	3	sp	2006	1.22614
	Ca	U	W	n	1	sp	2006	1.16735
	Ca	U	W	n	2	sp	2006	0.490787
	Ca	U	W	n	3	sp	2006	0.584908
	Ca	U	W	s	1	sp	2006	3.69261
	Ca	U	W	s	2	sp	2006	2.56492
	Ca	U	W	s	3	sp	2006	1.16366
	SF	B	W	n	1	sp	2006	0.861212
	SF	B	W	n	2	sp	2006	0.397402
	SF	B	W	n	3	sp	2006	0.834309
	SF	B	W	s	1	sp	2006	1.10456
	SF	B	W	s	2	sp	2006	0.50644
	SF	B	W	s	3	sp	2006	1.35686
	SF	U	W	n	1	sp	2006	0.125998
	SF	U	W	n	2	sp	2006	0.167517
	SF	U	W	n	3	sp	2006	0.117655
	SF	U	W	s	1	sp	2006	0.165814
	SF	U	W	s	2	sp	2006	0.144712
	SF	U	W	s	3	sp	2006	0.182287
	DC	B	W	n	1	sp	2006	0.230985
	DC	B	W	n	2	sp	2006	0.311623
	DC	B	W	n	3	sp	2006	0.194527
	DC	B	W	s	1	sp	2006	0.343296
	DC	B	W	s	2	sp	2006	0.190264
	DC	B	W	s	3	sp	2006	0.183744
	DC	U	W	n	1	sp	2006	0.363824
	DC	U	W	n	2	sp	2006	0.204615
	DC	U	W	n	3	sp	2006	0.247153
	DC	U	W	s	1	sp	2006	0.409063
	DC	U	W	s	2	sp	2006	0.353142
	DC	U	W	s	3	sp	2006	0.278617
